# Supplementary material for: LSD1 inhibition attenuates targeted therapy-induced lineage plasticity in BRAF mutant colorectal cancer
Source: Mol Cancer. 2025 Apr 23;24:122. doi: 10.1186/s12943-025-02311-z (PMC12016338; doi:10.1186/s12943-025-02311-z)
Supplement: Supplementary file 1 — Supplementary Material 1 [file 12943_2025_2311_MOESM1_ESM.xlsx]

## Sheet: Supplementary Table S1
Supplementary Table S1. Marker genes for cell clusters from human patient derived 817 tumors Flex Gene Expression scRNAseq experiment.
p_val	avg_log2FC	pct.1	pct.2	p_val_adj	cluster	gene
4.30203e-240	2.56528	0.257	0.05	7.21364e-236	Absorptive Colonocyte	COX8A
1.77841e-195	2.55062	0.255	0.06	2.98204e-191	Absorptive Colonocyte	IFI6
0	2.21787	0.98	0.721	0	Absorptive Colonocyte	MT-CO3
0	2.17283	0.946	0.534	0	Absorptive Colonocyte	MT-ND3
7.48981e-108	2.17155	0.248	0.085	1.25589e-103	Absorptive Colonocyte	KRT17
8.85022e-238	2.16006	0.617	0.27	1.484e-233	Absorptive Colonocyte	PI3
0	2.15043	0.945	0.51	0	Absorptive Colonocyte	MT-CYB
0	2.1371	0.559	0.16	0	Absorptive Colonocyte	NPW
0	2.13366	0.977	0.723	0	Absorptive Colonocyte	MT-ATP6
9.89815e-285	2.128	0.784	0.414	1.65972e-280	Absorptive Colonocyte	S100A6
2.51729e-140	2.07878	0.24	0.068	4.221e-136	Absorptive Colonocyte	CNN2
0	2.01677	0.983	0.739	0	Absorptive Colonocyte	MT-CO2
0	2.00749	0.719	0.264	0	Absorptive Colonocyte	CST3
0	1.95609	0.937	0.356	0	Absorptive Colonocyte	MT-ND6
0	1.95578	0.895	0.438	0	Absorptive Colonocyte	MT-ND5
0	1.93675	0.912	0.483	0	Absorptive Colonocyte	MT-ND2
0	1.91531	0.865	0.336	0	Absorptive Colonocyte	MT-ND1
0	1.89371	0.702	0.269	0	Absorptive Colonocyte	BSG
0	1.88648	0.968	0.647	0	Absorptive Colonocyte	MT-ND4
3.41626e-161	1.84723	0.232	0.057	5.72839e-157	Absorptive Colonocyte	S100A11
1.74062e-72	1.84587	0.239	0.096	2.91866e-68	Absorptive Colonocyte	ISG15
0	1.84031	0.946	0.554	0	Absorptive Colonocyte	MT-ND4L
1.02719e-209	1.83935	0.847	0.583	1.7224e-205	Absorptive Colonocyte	KRT8
2.86729e-237	1.83122	0.696	0.335	4.80788e-233	Absorptive Colonocyte	TMSB4X
5.03812e-263	1.80627	0.547	0.197	8.44792e-259	Absorptive Colonocyte	TIMP1
5.91044e-189	1.80389	0.699	0.373	9.91062e-185	Absorptive Colonocyte	TMSB10
2.74982e-152	1.76931	0.429	0.171	4.6109e-148	Absorptive Colonocyte	CFL1
2.21091e-303	1.74618	0.622	0.232	3.70725e-299	Absorptive Colonocyte	LAMP1
3.06323e-144	1.7127	0.254	0.074	5.13642e-140	Absorptive Colonocyte	CEACAM6
0	1.7077	0.68	0.28	0	Absorptive Colonocyte	CD63
7.86898e-261	1.64521	0.596	0.232	1.31947e-256	Absorptive Colonocyte	IGFBP2
9.62143e-116	1.61551	0.312	0.117	1.61332e-111	Absorptive Colonocyte	EEF1G
5.54275e-160	1.60461	0.285	0.082	9.29408e-156	Absorptive Colonocyte	TACSTD2
1.20363e-147	1.55346	0.326	0.111	2.01825e-143	Absorptive Colonocyte	CTSE
5.00373e-215	1.54152	0.469	0.165	8.39025e-211	Absorptive Colonocyte	PERP
2.6449e-148	1.52174	0.631	0.335	4.43496e-144	Absorptive Colonocyte	S100A10
3.47282e-121	1.51556	0.285	0.099	5.82323e-117	Absorptive Colonocyte	EMP3
5.32995e-183	1.51473	0.417	0.147	8.93727e-179	Absorptive Colonocyte	IFI27
5.60198e-91	1.50215	0.237	0.086	9.3934e-87	Absorptive Colonocyte	MT2A
0	4.20342	0.219	0.037	0	Absorptive-like TA	SPINK1
7.39023e-187	3.50879	0.224	0.071	1.23919e-182	Absorptive-like TA	HSPA1B
0	3.21969	0.613	0.198	0	Absorptive-like TA	BNIP3L
0	3.07303	0.526	0.13	0	Absorptive-like TA	ADM
0	3.05872	0.793	0.297	0	Absorptive-like TA	NDRG1
0	2.92987	0.627	0.307	0	Absorptive-like TA	SLC6A8
6.0921e-262	2.88289	0.345	0.125	1.02152e-257	Absorptive-like TA	FEM1C
0	2.83462	0.352	0.096	0	Absorptive-like TA	PFKFB4
0	2.72674	0.795	0.407	0	Absorptive-like TA	PFKFB3
9.44635e-195	2.70973	0.242	0.077	1.58396e-190	Absorptive-like TA	HK2
0	2.70582	0.574	0.275	0	Absorptive-like TA	ERRFI1
1.01952e-198	2.65876	0.287	0.106	1.70953e-194	Absorptive-like TA	EMP1
0	2.61764	0.726	0.384	0	Absorptive-like TA	EFNA1
0	2.51531	0.556	0.213	0	Absorptive-like TA	BHLHE40
7.76679e-238	2.50427	0.317	0.113	1.30234e-233	Absorptive-like TA	TENT5A
3.45024e-223	2.46805	0.307	0.109	5.78536e-219	Absorptive-like TA	BNIP5
8.39279e-267	2.42953	0.39	0.158	1.4073e-262	Absorptive-like TA	LRP4
3.2162e-147	2.38577	0.377	0.21	5.39292e-143	Absorptive-like TA	PER1
1.08658e-201	2.37848	0.287	0.104	1.82198e-197	Absorptive-like TA	FUT11
0	2.31637	0.726	0.436	0	Absorptive-like TA	ERO1A
0	2.28044	0.454	0.167	0	Absorptive-like TA	EGLN3
2.23087e-185	2.27725	0.266	0.095	3.74072e-181	Absorptive-like TA	PTPRR
4.28936e-239	2.26794	0.38	0.16	7.19239e-235	Absorptive-like TA	INSIG2
8.31795e-59	2.26201	0.259	0.163	1.39475e-54	Absorptive-like TA	DNAJB1
4.5884e-128	2.25454	0.207	0.077	7.69383e-124	Absorptive-like TA	ANXA1
0	2.24543	0.422	0.162	0	Absorptive-like TA	PLOD2
1.66293e-274	2.21053	0.424	0.18	2.78841e-270	Absorptive-like TA	SDCBP2
0	2.2102	0.716	0.496	0	Absorptive-like TA	GPRC5A
5.09877e-126	2.20878	0.224	0.089	8.54962e-122	Absorptive-like TA	CREB5
1.88168e-45	2.13002	0.248	0.164	3.1552e-41	Absorptive-like TA	MUC3A
1.74003e-165	2.12015	0.354	0.173	2.91769e-161	Absorptive-like TA	C4BPB
2.39575e-189	2.04749	0.317	0.127	4.0172e-185	Absorptive-like TA	ANKRD37
1.56737e-152	2.03666	0.328	0.156	2.62817e-148	Absorptive-like TA	UBC
9.59232e-125	2.01428	0.325	0.172	1.60844e-120	Absorptive-like TA	DST
5.18649e-192	2.00911	0.295	0.111	8.6967e-188	Absorptive-like TA	PPFIA4
2.25371e-134	1.98226	0.329	0.167	3.77903e-130	Absorptive-like TA	MXD1
2.32411e-101	1.97686	0.214	0.093	3.89707e-97	Absorptive-like TA	PPP1R3B
2.19106e-141	1.97415	0.297	0.137	3.67397e-137	Absorptive-like TA	PAM
0	1.96979	0.687	0.367	0	Absorptive-like TA	PDK1
3.95005e-212	1.93242	0.458	0.241	6.62344e-208	Absorptive-like TA	HBP1
0	1.9195	0.974	0.824	0	Absorptive-like TA	VEGFA
8.22477e-99	1.91586	0.35	0.216	1.37913e-94	Absorptive-like TA	SLC6A6
1.67582e-263	1.91072	0.615	0.406	2.81002e-259	Absorptive-like TA	RIOK3
0	1.89912	0.716	0.439	0	Absorptive-like TA	SLC2A1
1.22406e-240	1.89825	0.465	0.23	2.05251e-236	Absorptive-like TA	AHNAK2
1.83408e-145	1.8968	0.366	0.194	3.07538e-141	Absorptive-like TA	RNMT
9.65747e-87	1.88926	0.298	0.174	1.61936e-82	Absorptive-like TA	B2M
8.37534e-84	1.88533	0.212	0.101	1.40438e-79	Absorptive-like TA	PNRC1
0	1.88483	0.583	0.31	0	Absorptive-like TA	P4HA1
2.39859e-97	1.87947	0.411	0.276	4.02196e-93	Absorptive-like TA	HSPB1
1.55232e-127	1.86749	0.298	0.145	2.60293e-123	Absorptive-like TA	UGCG
8.59009e-204	1.85642	0.457	0.247	1.44039e-199	Absorptive-like TA	GRB10
0	1.85529	0.757	0.567	0	Absorptive-like TA	LMO7
1.07149e-79	1.85074	0.258	0.142	1.79667e-75	Absorptive-like TA	IGFBP3
2.43933e-96	1.83959	0.239	0.115	4.09027e-92	Absorptive-like TA	NFIL3
9.42717e-84	1.83526	0.281	0.16	1.58075e-79	Absorptive-like TA	FGD6
6.03153e-96	1.8246	0.29	0.158	1.01137e-91	Absorptive-like TA	MET
0	1.80834	0.657	0.357	0	Absorptive-like TA	DDIT4
9.31587e-295	1.80477	0.613	0.365	1.56208e-290	Absorptive-like TA	KDM3A
1.87908e-86	1.80044	0.245	0.127	3.15084e-82	Absorptive-like TA	RBPJ
1.80798e-106	1.78533	0.239	0.109	3.03162e-102	Absorptive-like TA	C4orf3
1.82361e-104	1.76887	0.455	0.326	3.05783e-100	Absorptive-like TA	CLK1
8.58879e-145	1.76484	0.385	0.21	1.44017e-140	Absorptive-like TA	CD55
1.13177e-79	1.74198	0.247	0.133	1.89775e-75	Absorptive-like TA	MALT1
3.11645e-45	1.73979	0.504	0.466	5.22567e-41	Absorptive-like TA	CKB
7.84532e-108	1.73497	0.305	0.162	1.3155e-103	Absorptive-like TA	WDR45B
0	1.72447	0.869	0.701	0	Absorptive-like TA	ENO2
1.18826e-93	1.72222	0.23	0.108	1.99247e-89	Absorptive-like TA	MAFF
1.25857e-138	1.71211	0.314	0.148	2.11037e-134	Absorptive-like TA	KRT80
3.35108e-251	1.68566	0.54	0.304	5.61909e-247	Absorptive-like TA	PAG1
3.398e-171	1.65458	0.496	0.319	5.69776e-167	Absorptive-like TA	PTTG1IP
4.6416e-43	1.64367	0.209	0.129	7.78303e-39	Absorptive-like TA	MDM2
9.41736e-82	1.62861	0.456	0.345	1.5791e-77	Absorptive-like TA	FTH1
2.26032e-196	1.62681	0.519	0.308	3.79011e-192	Absorptive-like TA	SOX4
8.01141e-84	1.6263	0.268	0.146	1.34335e-79	Absorptive-like TA	PLS3
2.50239e-104	1.62525	0.254	0.12	4.19601e-100	Absorptive-like TA	MXI1
1.47886e-20	1.62501	0.298	0.253	2.47976e-16	Absorptive-like TA	HSP90AA1
6.03219e-299	1.6238	0.717	0.527	1.01148e-294	Absorptive-like TA	MYOF
5.68352e-83	1.61776	0.306	0.181	9.53012e-79	Absorptive-like TA	CHMP2B
1.58528e-60	1.61592	0.3	0.197	2.6582e-56	Absorptive-like TA	LAMC2
1.38415e-125	1.60393	0.579	0.47	2.32095e-121	Absorptive-like TA	IFRD1
9.10849e-75	1.57699	0.265	0.15	1.52731e-70	Absorptive-like TA	PIM1
6.84197e-58	1.56854	0.205	0.112	1.14726e-53	Absorptive-like TA	CITED2
1.91717e-56	1.55691	0.2	0.109	3.21471e-52	Absorptive-like TA	TNFAIP3
3.2252e-63	1.55453	0.226	0.125	5.40801e-59	Absorptive-like TA	KLHL24
0	1.54091	0.8	0.624	0	Absorptive-like TA	WSB1
4.80084e-199	1.54083	0.576	0.387	8.05004e-195	Absorptive-like TA	RASEF
5.98488e-215	1.53476	0.639	0.465	1.00354e-210	Absorptive-like TA	PPP1R15A
1.49955e-104	1.52031	0.384	0.241	2.51445e-100	Absorptive-like TA	PPARD
7.15746e-100	1.51187	0.384	0.24	1.20016e-95	Absorptive-like TA	RELA
0	12.5692	0.484	0	0	EEC	PAX4
0	11.1366	0.376	0	0	EEC	ST18
0	10.9656	0.215	0	0	EEC	GGT5
0	10.5643	0.344	0	0	EEC	BTBD17
0	10.5003	0.269	0	0	EEC	KIF19
0	10.4835	0.71	0.003	0	EEC	CELF3
0	10.4352	0.215	0	0	EEC	JAKMIP2
0	10.3439	0.409	0.001	0	EEC	LRRC74B
0	10.1627	0.538	0.001	0	EEC	CADPS
0	9.67115	0.355	0.001	0	EEC	PERCC1
0	9.56165	0.312	0	0	EEC	MYT1
0	9.41003	0.935	0.005	0	EEC	INSM1
0	9.29404	0.215	0	0	EEC	SDK2
0	9.22293	0.677	0.003	0	EEC	NEUROG3
0	9.1162	0.387	0.001	0	EEC	KCNH6
0	9.07035	0.473	0.001	0	EEC	GRIK2
0	8.75061	0.57	0.003	0	EEC	PROX1
0	8.72967	0.237	0.001	0	EEC	RFX6
0	8.62368	0.731	0.003	0	EEC	HEPACAM2
0	7.92926	0.688	0.006	0	EEC	SYT5
0	7.63161	0.312	0.001	0	EEC	SCGN
0	7.56363	0.258	0.002	0	EEC	UNC13A
0	7.43039	0.978	0.039	0	EEC	RIMBP2
1.38058e-297	7.1803	0.226	0.002	2.31496e-293	EEC	CCDC188
0	7.17591	0.559	0.005	0	EEC	KLK12
0	7.0029	0.355	0.003	0	EEC	RUNDC3A
1.19882e-303	6.93038	0.204	0.002	2.01017e-299	EEC	ASIC4
0	6.43618	0.871	0.02	0	EEC	NEURL1
2.10292e-230	6.42513	0.215	0.003	3.52617e-226	EEC	RGS7
0	6.42168	0.419	0.008	0	EEC	DACH1
0	6.39669	0.839	0.02	0	EEC	CACNA1H
2.16591e-264	6.31379	0.226	0.003	3.6318e-260	EEC	FABP12
7.73623e-265	6.19828	0.366	0.008	1.29721e-260	EEC	SMAD9
7.37206e-280	6.13167	0.366	0.008	1.23615e-275	EEC	PRUNE2
0	6.13133	0.785	0.024	0	EEC	ELAPOR1
1.13491e-253	5.97883	0.398	0.01	1.90302e-249	EEC	EPHA4
0	5.96272	0.452	0.009	0	EEC	ANXA13
2.42272e-291	5.90242	0.376	0.008	4.06242e-287	EEC	NDRG4
7.05008e-225	5.8917	0.849	0.064	1.18216e-220	EEC	FAM241B
0	5.87686	0.548	0.015	0	EEC	APLP1
1.08494e-148	5.83397	0.505	0.031	1.81923e-144	EEC	CDHR3
2.41256e-270	5.71859	0.839	0.05	4.04539e-266	EEC	VWA5B2
3.2893e-299	5.70526	0.355	0.007	5.5155e-295	EEC	C1orf127
6.11088e-151	5.67449	0.204	0.004	1.02467e-146	EEC	SLC38A11
5.72898e-258	5.60397	0.495	0.016	9.60635e-254	EEC	ETV1
3.93106e-172	5.59163	0.215	0.004	6.5916e-168	EEC	APOL4
2.75366e-172	5.48329	0.301	0.009	4.61733e-168	EEC	MAN1A1
4.50674e-288	5.26699	0.774	0.038	7.5569e-284	EEC	KALRN
7.51577e-101	5.24063	0.215	0.008	1.26024e-96	EEC	F10
1.00804e-108	5.23001	0.226	0.008	1.69029e-104	EEC	PLCG2
1.45883e-160	5.11602	0.258	0.007	2.44616e-156	EEC	HPN
1.65077e-118	5.01498	0.29	0.012	2.76801e-114	EEC	RAB3B
4.55458e-120	4.97527	0.344	0.017	7.63712e-116	EEC	TOX
5.53773e-112	4.96124	0.258	0.01	9.28566e-108	EEC	PHYHIP
2.46009e-228	4.82166	0.57	0.025	4.12508e-224	EEC	DPEP1
7.13404e-54	4.72701	0.237	0.018	1.19624e-49	EEC	C2CD4A
4.03535e-85	4.69701	0.323	0.021	6.76647e-81	EEC	SUSD2
7.18541e-155	4.57968	0.495	0.028	1.20485e-150	EEC	TRMT9B
2.36559e-58	4.42552	0.204	0.012	3.96662e-54	EEC	GPR162
2.13459e-88	4.41662	0.376	0.028	3.57928e-84	EEC	MEX3A
1.00753e-58	4.41159	0.237	0.017	1.68942e-54	EEC	CCN3
3.49581e-90	4.37888	0.247	0.012	5.86178e-86	EEC	PCDHB12
2.48353e-90	4.33306	0.387	0.029	4.16439e-86	EEC	PSD
7.89891e-81	4.30922	0.333	0.024	1.32449e-76	EEC	SLC6A16
3.48509e-104	4.20774	0.946	0.197	5.8438e-100	EEC	LFNG
2.56612e-81	4.11598	0.452	0.044	4.30287e-77	EEC	MAP3K12
1.13045e-66	4.10574	0.301	0.024	1.89553e-62	EEC	SOCS1
4.804e-89	4.05141	0.387	0.029	8.05535e-85	EEC	GRIN2C
1.6595e-64	3.99542	0.344	0.032	2.78265e-60	EEC	ADSS1
2.69792e-63	3.95166	0.516	0.074	4.52387e-59	EEC	BRSK1
3.86778e-88	3.91899	0.484	0.046	6.4855e-84	EEC	SBK1
5.22184e-72	3.91774	0.366	0.032	8.75599e-68	EEC	DLG4
4.1537e-60	3.89868	0.258	0.019	6.96493e-56	EEC	SAMD14
2.16586e-54	3.89413	0.258	0.021	3.63171e-50	EEC	GPR173
6.57027e-65	3.83812	0.344	0.031	1.1017e-60	EEC	TMEM63C
2.07518e-70	3.78083	0.903	0.238	3.47966e-66	EEC	HOXA10
1.30402e-86	3.77568	0.57	0.066	2.18659e-82	EEC	GLCCI1
3.74325e-77	3.73352	0.473	0.05	6.27668e-73	EEC	DLL4
1.24049e-56	3.73061	0.28	0.024	2.08006e-52	EEC	GOLGA7B
2.10515e-50	3.6549	0.258	0.023	3.52991e-46	EEC	FAM171A2
7.05549e-91	3.61256	0.645	0.082	1.18306e-86	EEC	SYT13
1.38264e-40	3.60379	0.215	0.02	2.31842e-36	EEC	FAM222A
1.31308e-61	3.59755	0.581	0.097	2.20178e-57	EEC	MARCHF8
1.12757e-77	3.56083	0.72	0.126	1.8907e-73	EEC	C2CD4C
3.54898e-53	3.51938	0.344	0.038	5.95093e-49	EEC	TMEM61
5.47849e-33	3.46885	0.226	0.026	9.18634e-29	EEC	CA8
4.92925e-54	3.45786	0.344	0.037	8.26536e-50	EEC	GDAP1
3.27628e-60	3.44976	0.441	0.055	5.49366e-56	EEC	SCN1B
6.45899e-59	3.44383	0.935	0.343	1.08304e-54	EEC	SOX4
1.02228e-63	3.43529	0.505	0.069	1.71416e-59	EEC	SCUBE3
3.74793e-40	3.42518	0.247	0.026	6.28454e-36	EEC	CARMIL2
6.4893e-56	3.37255	0.398	0.048	1.08813e-51	EEC	YPEL1
7.61466e-34	3.36514	0.226	0.025	1.27683e-29	EEC	CYP27A1
3.33446e-60	3.30768	0.602	0.103	5.59123e-56	EEC	GDF11
6.17749e-38	3.30616	0.301	0.04	1.03584e-33	EEC	CEP170
9.32679e-53	3.29332	0.366	0.042	1.56392e-48	EEC	STARD9
1.65206e-28	3.28274	0.247	0.035	2.77017e-24	EEC	CHRD
5.41689e-53	3.25086	0.591	0.112	9.08304e-49	EEC	GP1BB
7.24682e-74	3.23555	0.839	0.183	1.21515e-69	EEC	IL13RA1
3.4205e-45	3.21587	0.505	0.092	5.73549e-41	EEC	PTCH1
7.4688e-56	3.21346	0.462	0.064	1.25237e-51	EEC	ADAMTSL2
1.47155e-65	3.19875	0.742	0.151	2.4675e-61	EEC	MS4A8
1.59467e-53	3.19432	0.602	0.116	2.67395e-49	EEC	LIMD2
1.30179e-33	3.18721	0.312	0.047	2.18284e-29	EEC	TRPV6
3.86554e-62	3.18329	0.763	0.173	6.48173e-58	EEC	RFX3
3.34971e-23	3.10919	0.204	0.029	5.61679e-19	EEC	FAM131B
2.47713e-37	3.08855	0.29	0.037	4.15365e-33	EEC	MEX3B
1.93696e-26	3.07386	0.258	0.041	3.2479e-22	EEC	QPCT
3.80152e-29	3.06421	0.226	0.029	6.3744e-25	EEC	FBXO10
3.71124e-62	3.03811	0.935	0.326	6.22301e-58	EEC	SETBP1
3.21623e-42	3.02776	0.462	0.082	5.39298e-38	EEC	SCN8A
1.21964e-48	3.00043	0.602	0.124	2.04509e-44	EEC	DUSP4
1.0328e-52	2.99896	0.624	0.125	1.73179e-48	EEC	BAIAP3
3.18278e-21	2.99597	0.237	0.041	5.33689e-17	EEC	TTLL7
1.30247e-41	2.98158	0.366	0.052	2.18398e-37	EEC	NYAP1
3.83604e-28	2.95281	0.204	0.025	6.43227e-24	EEC	AMIGO2
1.95846e-21	2.95113	0.215	0.035	3.28395e-17	EEC	TSPAN2
1.80509e-22	2.94888	0.247	0.043	3.02677e-18	EEC	CDKN1C
4.66709e-32	2.90818	0.387	0.072	7.82577e-28	EEC	TP53INP1
4.0097e-26	2.89424	0.28	0.047	6.72346e-22	EEC	GRK5
3.66569e-22	2.88429	0.301	0.062	6.14662e-18	EEC	C2CD4B
6.37246e-33	2.87531	0.387	0.071	1.06853e-28	EEC	FAM227A
6.90576e-26	2.86602	0.301	0.055	1.15796e-21	EEC	ZFAND4
2.22743e-29	2.82912	0.538	0.153	3.73496e-25	EEC	ITGA7
1.07542e-31	2.8216	0.581	0.175	1.80327e-27	EEC	UGT8
1.14447e-28	2.80662	0.344	0.064	1.91904e-24	EEC	NREP
4.43505e-19	2.80113	0.237	0.045	7.43669e-15	EEC	ACOX2
1.12183e-46	2.80067	0.892	0.394	1.88109e-42	EEC	TEAD2
1.64934e-40	2.79881	0.441	0.076	2.76562e-36	EEC	MAP2K6
8.1177e-23	2.79542	0.226	0.035	1.36118e-18	EEC	MAPK8IP1
1.79784e-37	2.79522	0.613	0.164	3.01462e-33	EEC	PAM
5.00715e-44	2.79258	0.57	0.12	8.39599e-40	EEC	SIDT1
4.43091e-47	2.77847	0.774	0.232	7.42975e-43	EEC	CBFA2T2
1.87454e-43	2.76568	0.505	0.093	3.14322e-39	EEC	MAB21L4
2.09602e-54	2.74959	0.935	0.403	3.51461e-50	EEC	MICAL1
3.79044e-52	2.74881	0.925	0.403	6.35581e-48	EEC	VPS13A
1.08123e-57	2.74476	0.882	0.26	1.813e-53	EEC	GPC2
7.75046e-37	2.69483	0.527	0.12	1.2996e-32	EEC	CADM4
5.24956e-36	2.68912	0.398	0.069	8.80246e-32	EEC	PHLDB2
1.84497e-28	2.68047	0.376	0.076	3.09364e-24	EEC	SPRED3
7.82468e-33	2.67355	0.538	0.138	1.31204e-28	EEC	SLCO3A1
1.51773e-22	2.66379	0.269	0.049	2.54492e-18	EEC	KIF3C
3.67278e-29	2.66149	0.419	0.091	6.15852e-25	EEC	IQCN
6.54506e-24	2.6474	0.323	0.066	1.09748e-19	EEC	CEP126
4.51654e-21	2.62778	0.226	0.038	7.57333e-17	EEC	ZKSCAN7
3.06378e-40	2.62441	0.634	0.16	5.13735e-36	EEC	GLS
2.20958e-49	2.61941	0.871	0.307	3.70503e-45	EEC	SEPTIN5
1.44976e-25	2.6002	0.312	0.058	2.43096e-21	EEC	SPEG
1.75818e-24	2.59131	0.419	0.106	2.94812e-20	EEC	STS
1.15659e-10	2.58822	0.215	0.059	1.93936e-06	EEC	KIAA1614
2.71414e-22	2.5798	0.237	0.039	4.55107e-18	EEC	CCNJL
2.17044e-21	2.57416	0.258	0.048	3.63939e-17	EEC	GPRIN1
6.96583e-30	2.55455	0.355	0.065	1.16803e-25	EEC	KCNH8
7.6271e-14	2.54539	0.387	0.132	1.27891e-09	EEC	CABLES2
2.18781e-17	2.53919	0.269	0.061	3.66852e-13	EEC	NANOS3
5.52186e-32	2.53806	0.473	0.107	9.25906e-28	EEC	VPS50
9.45244e-31	2.53765	0.441	0.095	1.58499e-26	EEC	DLL1
7.65813e-23	2.53712	0.28	0.053	1.28412e-18	EEC	TP53INP2
4.51377e-28	2.534	0.333	0.06	7.56869e-24	EEC	CGNL1
1.64176e-39	2.525	0.72	0.213	2.7529e-35	EEC	PTPRN2
2.40472e-31	2.49741	0.473	0.108	4.03223e-27	EEC	RAB26
1.55457e-27	2.48705	0.409	0.091	2.6067e-23	EEC	ZSCAN2
2.07617e-24	2.48343	0.312	0.06	3.48132e-20	EEC	BMF
2.92362e-44	2.48142	0.892	0.366	4.90233e-40	EEC	HOXA9
1.65806e-23	2.46364	0.387	0.093	2.78023e-19	EEC	KCNH2
8.9663e-12	2.44625	0.215	0.055	1.50347e-07	EEC	RNFT2
4.98812e-30	2.43763	0.527	0.138	8.36408e-26	EEC	RTN2
1.16608e-22	2.43619	0.312	0.063	1.95528e-18	EEC	GSTA4
4.40513e-28	2.43484	0.323	0.057	7.38652e-24	EEC	TMEM198
7.90259e-17	2.42621	0.269	0.063	1.32511e-12	EEC	SEMA6C
4.51959e-33	2.4205	0.376	0.065	7.57845e-29	EEC	CYP2W1
3.19779e-35	2.40629	0.677	0.209	5.36205e-31	EEC	PRXL2A
8.19184e-20	2.3966	0.376	0.102	1.37361e-15	EEC	PDZD7
3.12587e-32	2.39359	0.86	0.442	5.24146e-28	EEC	HES6
5.51021e-24	2.38188	0.366	0.08	9.23952e-20	EEC	KNDC1
2.05165e-14	2.37474	0.247	0.061	3.44021e-10	EEC	FYN
4.32933e-26	2.36602	0.366	0.075	7.25942e-22	EEC	MAP1LC3A
1.30196e-28	2.35578	0.763	0.335	2.18313e-24	EEC	CAPRIN2
3.63628e-26	2.3553	0.591	0.196	6.09731e-22	EEC	PFN2
1.1754e-24	2.34182	0.366	0.08	1.97091e-20	EEC	MAST1
2.34765e-15	2.32923	0.269	0.067	3.93654e-11	EEC	ATP1A3
3.76218e-27	2.32836	0.57	0.176	6.30842e-23	EEC	MATN2
6.55479e-28	2.31709	0.559	0.166	1.09911e-23	EEC	SPON2
9.44053e-24	2.30409	0.409	0.101	1.58299e-19	EEC	TMEM145
3.21883e-19	2.30103	0.366	0.097	5.39734e-15	EEC	MEIS3
1.15858e-12	2.30038	0.247	0.066	1.9427e-08	EEC	LGALS9
2.73252e-22	2.29517	0.409	0.106	4.58189e-18	EEC	PDE7A
7.36669e-12	2.26313	0.215	0.054	1.23525e-07	EEC	TBCEL
7.15077e-20	2.2617	0.376	0.1	1.19904e-15	EEC	PTP4A3
1.94686e-19	2.25066	0.462	0.147	3.2645e-15	EEC	PBXIP1
6.31843e-26	2.22392	0.452	0.113	1.05947e-21	EEC	MYL6B
5.28485e-15	2.22107	0.215	0.046	8.86164e-11	EEC	GADD45G
8.28478e-22	2.21334	0.301	0.061	1.38919e-17	EEC	HOXA11
2.98731e-17	2.20446	0.29	0.07	5.00912e-13	EEC	ZNF821
2.37143e-10	2.20438	0.258	0.083	3.97641e-06	EEC	TCTN1
4.44062e-20	2.20384	0.29	0.061	7.44604e-16	EEC	SLC16A2
1.40546e-15	2.20089	0.301	0.08	2.35668e-11	EEC	ZNF286A
7.9405e-36	2.20036	0.785	0.28	1.33146e-31	EEC	SHF
1.84782e-34	2.19873	0.774	0.278	3.09842e-30	EEC	SLC29A4
1.38872e-18	2.19612	0.366	0.1	2.3286e-14	EEC	PHTF1
3.91644e-29	2.19545	0.677	0.235	6.56708e-25	EEC	CHD7
1.77506e-13	2.1945	0.258	0.068	2.97641e-09	EEC	SEZ6L2
6.83257e-10	2.1829	0.226	0.067	1.14568e-05	EEC	ICA1L
1.27541e-13	2.17858	0.462	0.182	2.13861e-09	EEC	BTG2
5.10351e-14	2.17514	0.226	0.052	8.55757e-10	EEC	SEPTIN3
7.87339e-24	2.17158	0.441	0.113	1.32021e-19	EEC	SHANK1
4.01884e-16	2.16557	0.29	0.073	6.7388e-12	EEC	PARP8
3.98071e-13	2.151	0.215	0.05	6.67485e-09	EEC	RCOR2
5.52131e-18	2.15029	0.366	0.099	9.25814e-14	EEC	SLC4A7
1.14199e-28	2.13859	0.667	0.229	1.91489e-24	EEC	PCBP4
1.01851e-13	2.12759	0.237	0.057	1.70785e-09	EEC	FAM234B
4.86485e-22	2.1263	0.462	0.132	8.15738e-18	EEC	SUSD6
5.14366e-19	2.12211	0.28	0.06	8.62489e-15	EEC	TRIM46
1.98167e-21	2.1156	0.495	0.154	3.32287e-17	EEC	ENSG00000239521
4.74361e-18	2.1135	0.387	0.11	7.95408e-14	EEC	EPSTI1
2.44249e-17	2.11001	0.204	0.037	4.09557e-13	EEC	DUOX2
1.67525e-16	2.10725	0.344	0.098	2.80906e-12	EEC	HECTD2
2.56641e-15	2.08978	0.333	0.096	4.30335e-11	EEC	TMEM25
5.06403e-34	2.08446	0.763	0.273	8.49137e-30	EEC	SHC2
2.14493e-28	2.08294	0.602	0.186	3.59662e-24	EEC	AIFM3
5.14689e-14	2.07896	0.226	0.052	8.6303e-10	EEC	NBEA
2.4935e-18	2.07622	0.333	0.084	4.18111e-14	EEC	TBPL1
1.91283e-45	2.05951	0.978	0.594	3.20744e-41	EEC	MCF2L
1.03238e-19	2.05409	0.495	0.16	1.7311e-15	EEC	MAD2L2
5.87232e-15	2.0522	0.312	0.087	9.8467e-11	EEC	ZNF738
4.59191e-11	2.04302	0.247	0.072	7.69971e-07	EEC	COLQ
6.23391e-17	2.03471	0.333	0.088	1.0453e-12	EEC	OTULINL
7.43981e-12	2.0344	0.226	0.059	1.24751e-07	EEC	JKAMP
1.15141e-31	2.03288	0.548	0.136	1.93069e-27	EEC	CCDC136
6.42514e-15	2.02262	0.323	0.092	1.07737e-10	EEC	AASS
5.83497e-11	2.01668	0.237	0.068	9.78409e-07	EEC	WNT11
1.44298e-14	2.00392	0.204	0.042	2.41959e-10	EEC	RET
2.46111e-18	2.00239	0.516	0.183	4.12679e-14	EEC	CCDC40
5.19594e-25	1.99138	0.742	0.311	8.71255e-21	EEC	TECPR1
2.23181e-09	1.99045	0.204	0.059	3.7423e-05	EEC	SPATA7
2.97026e-17	1.98796	0.452	0.153	4.98053e-13	EEC	CSRNP2
9.3937e-15	1.98393	0.462	0.177	1.57514e-10	EEC	L3MBTL3
2.66598e-29	1.98144	0.72	0.267	4.47032e-25	EEC	DBN1
2.4595e-12	1.98105	0.366	0.132	4.12409e-08	EEC	LRRC42
5.84564e-21	1.9788	0.527	0.179	9.80198e-17	EEC	TMEM91
5.23376e-20	1.97869	0.495	0.164	8.77598e-16	EEC	NAAA
1.08833e-10	1.97641	0.28	0.092	1.82492e-06	EEC	STXBP4
5.51355e-16	1.97184	0.419	0.142	9.24511e-12	EEC	ELL2
5.59052e-18	1.9526	0.43	0.134	9.37418e-14	EEC	MACROH2A2
2.01785e-12	1.9523	0.204	0.048	3.38353e-08	EEC	CFAP251
3.15992e-06	1.95086	0.28	0.128	0.0529856	EEC	CITED2
2.30727e-27	1.94785	0.699	0.251	3.86884e-23	EEC	IGSF9
9.8162e-12	1.94141	0.333	0.113	1.64598e-07	EEC	PTBP2
8.78227e-23	1.93777	0.452	0.123	1.47261e-18	EEC	NIPSNAP1
1.35551e-22	1.93512	0.527	0.163	2.27291e-18	EEC	FSD1L
1.20855e-14	1.93444	0.366	0.115	2.02649e-10	EEC	GRK3
1.77674e-09	1.92653	0.237	0.075	2.97924e-05	EEC	PRR36
1.17901e-24	1.92562	0.581	0.188	1.97697e-20	EEC	MAPK11
2.45654e-07	1.91975	0.301	0.126	0.00411913	EEC	NTN4
2.47982e-12	1.91799	0.269	0.077	4.15817e-08	EEC	PLCL2
2.13337e-06	1.91206	0.215	0.082	0.0357723	EEC	ONECUT2
5.41606e-12	1.90982	0.29	0.089	9.08165e-08	EEC	FZD3
7.75156e-21	1.90899	0.581	0.213	1.29978e-16	EEC	NUMBL
2.39281e-18	1.90416	0.441	0.14	4.01227e-14	EEC	STXBP1
1.82173e-24	1.90238	0.742	0.353	3.05467e-20	EEC	HOXB9
5.88058e-14	1.89789	0.419	0.154	9.86055e-10	EEC	WRN
6.12491e-11	1.89367	0.323	0.114	1.02703e-06	EEC	ZNF428
3.3911e-17	1.89062	0.441	0.144	5.6862e-13	EEC	TEAD1
1.5018e-09	1.88468	0.204	0.058	2.51822e-05	EEC	EAF2
1.82583e-20	1.88166	0.613	0.243	3.06156e-16	EEC	PRKCG
9.57583e-08	1.87498	0.247	0.092	0.00160568	EEC	EFCAB2
1.30782e-11	1.87204	0.301	0.099	2.19296e-07	EEC	FAAH2
3.31225e-08	1.87059	0.226	0.076	0.000555398	EEC	ZNF140
8.59824e-06	1.85649	0.258	0.121	0.144175	EEC	HOXC4
6.6985e-19	1.84612	0.527	0.179	1.12321e-14	EEC	SORBS1
2.78432e-11	1.83668	0.333	0.12	4.66875e-07	EEC	TBC1D32
1.82037e-12	1.83489	0.204	0.047	3.05239e-08	EEC	BAMBI
1.02057e-13	1.83259	0.355	0.115	1.7113e-09	EEC	PHC1
2.10197e-19	1.82917	0.624	0.257	3.52458e-15	EEC	PLXND1
3.77072e-13	1.82845	0.312	0.093	6.32275e-09	EEC	TP73
1.80733e-23	1.82254	0.57	0.182	3.03053e-19	EEC	PHF21A
1.08074e-09	1.81862	0.226	0.068	1.81219e-05	EEC	FOXA2
3.88593e-11	1.81843	0.452	0.202	6.51593e-07	EEC	CEP63
1.1668e-11	1.81165	0.301	0.097	1.95649e-07	EEC	PDX1
4.31336e-09	1.80692	0.226	0.071	7.23264e-05	EEC	CRIP2
2.35454e-15	1.80289	0.505	0.204	3.94809e-11	EEC	ZFP90
2.70892e-12	1.79442	0.366	0.129	4.54232e-08	EEC	PGBD1
2.30048e-17	1.78734	0.387	0.112	3.85744e-13	EEC	FAM174B
1.63879e-18	1.78635	0.495	0.166	2.74792e-14	EEC	ALOX5
6.47037e-21	1.7858	0.774	0.392	1.08495e-16	EEC	GIPR
4.78704e-31	1.76711	0.871	0.416	8.02691e-27	EEC	LDB1
4.86599e-08	1.76382	0.28	0.109	0.00081593	EEC	NAV1
1.04426e-09	1.75864	0.269	0.09	1.75102e-05	EEC	CRACD
4.3605e-19	1.75207	0.548	0.199	7.31168e-15	EEC	CASP6
1.1178e-16	1.75199	0.484	0.173	1.87432e-12	EEC	ADGRB2
4.46118e-06	1.74974	0.301	0.145	0.0748051	EEC	ATG10
1.04816e-10	1.74944	0.237	0.068	1.75756e-06	EEC	TMEM131L
6.14616e-18	1.74439	0.656	0.296	1.03059e-13	EEC	FARP1
1.94155e-16	1.74352	0.645	0.331	3.25559e-12	EEC	BAHCC1
8.08179e-13	1.73929	0.409	0.153	1.35516e-08	EEC	PLEKHO1
1.63723e-20	1.73852	0.656	0.271	2.74531e-16	EEC	VPS13C
3.56895e-13	1.73609	0.28	0.076	5.98441e-09	EEC	COL7A1
1.37148e-10	1.72394	0.344	0.129	2.2997e-06	EEC	VANGL2
5.87175e-26	1.71972	0.806	0.388	9.84575e-22	EEC	DNMT3A
1.71709e-13	1.71876	0.419	0.152	2.87921e-09	EEC	KLHL25
1.53378e-09	1.71853	0.301	0.11	2.57185e-05	EEC	MOB1B
3.35194e-16	1.71421	0.419	0.132	5.62053e-12	EEC	FOXO6
1.68721e-07	1.71373	0.226	0.081	0.00282911	EEC	TMOD2
2.11565e-22	1.7098	0.742	0.341	3.54752e-18	EEC	BAZ2B
4.54761e-10	1.70671	0.333	0.127	7.62544e-06	EEC	AGPAT1
2.68808e-17	1.70584	0.495	0.174	4.50737e-13	EEC	CCDC92
2.40919e-16	1.69375	0.527	0.204	4.03974e-12	EEC	LRP11
2.58104e-13	1.69111	0.452	0.178	4.3279e-09	EEC	FKRP
1.44984e-09	1.6889	0.28	0.097	2.4311e-05	EEC	TEX9
4.3494e-14	1.68177	0.398	0.139	7.29307e-10	EEC	SEC11C
2.19138e-31	1.6804	0.957	0.628	3.67451e-27	EEC	MED25
2.19708e-10	1.66319	0.301	0.105	3.68406e-06	EEC	ARF5
3.25257e-13	1.66284	0.473	0.198	5.4539e-09	EEC	TP53BP1
2.74341e-10	1.65622	0.29	0.098	4.60015e-06	EEC	MAML3
4.87887e-07	1.65599	0.247	0.097	0.00818089	EEC	ZNF362
9.43641e-11	1.6498	0.398	0.162	1.5823e-06	EEC	BCL7A
1.25952e-07	1.64911	0.204	0.067	0.00211196	EEC	DZIP3
2.86134e-17	1.6433	0.57	0.226	4.7979e-13	EEC	MBOAT2
2.27368e-15	1.63989	0.742	0.433	3.81251e-11	EEC	ZFTA
5.46875e-08	1.63695	0.237	0.083	0.000917	EEC	TSPYL4
4.86451e-07	1.6321	0.215	0.077	0.00815682	EEC	MAPK8IP2
6.37809e-22	1.62913	0.806	0.406	1.06948e-17	EEC	FNBP1L
3.02063e-11	1.6241	0.409	0.162	5.065e-07	EEC	MCOLN3
6.52232e-08	1.62368	0.204	0.065	0.00109366	EEC	ZNF177
6.7781e-15	1.62034	0.634	0.328	1.13655e-10	EEC	PLA2G12A
5.86447e-09	1.62011	0.376	0.165	9.83354e-05	EEC	SLC44A1
1.57901e-09	1.61225	0.366	0.154	2.64768e-05	EEC	CNKSR3
2.42973e-07	1.61089	0.215	0.075	0.00407417	EEC	SSTR5
2.6254e-12	1.60964	0.462	0.194	4.40228e-08	EEC	CCDC14
9.43821e-13	1.60647	0.376	0.132	1.5826e-08	EEC	SLC22A15
1.42553e-15	1.60617	0.484	0.181	2.39033e-11	EEC	ENAH
2.5586e-11	1.60291	0.376	0.143	4.29026e-07	EEC	AMPD3
5.4949e-13	1.60271	0.323	0.099	9.21385e-09	EEC	ARHGAP4
1.28233e-14	1.60218	0.527	0.216	2.15021e-10	EEC	ARL15
2.4717e-06	1.58746	0.226	0.09	0.0414454	EEC	IL17RB
7.06485e-15	1.58733	0.419	0.142	1.18463e-10	EEC	KLHL24
2.89629e-10	1.58692	0.333	0.123	4.85649e-06	EEC	PPM1L
2.65561e-13	1.58653	0.355	0.114	4.45293e-09	EEC	ZNF697
1.44137e-08	1.5753	0.247	0.083	0.000241689	EEC	SCG5
1.50657e-07	1.5746	0.312	0.135	0.00252622	EEC	RGMB
7.40876e-10	1.56909	0.43	0.193	1.2423e-05	EEC	CACNA1D
5.3278e-13	1.56719	0.516	0.226	8.93365e-09	EEC	ACVR2B
4.3209e-06	1.56325	0.269	0.119	0.0724528	EEC	GKAP1
9.04293e-06	1.5627	0.215	0.089	0.151632	EEC	PINK1
1.66886e-10	1.5586	0.43	0.186	2.79834e-06	EEC	ACTR8
5.06028e-16	1.55781	0.624	0.274	8.48507e-12	EEC	BICDL1
2.54938e-08	1.55639	0.28	0.105	0.00042748	EEC	HSDL1
9.93216e-08	1.55585	0.29	0.118	0.00166542	EEC	CASTOR2
1.77049e-18	1.55553	0.699	0.311	2.96876e-14	EEC	SOGA1
5.70969e-07	1.55097	0.29	0.126	0.009574	EEC	MGAT4A
0.000344748	1.54669	0.237	0.123	1	EEC	FBXL4
4.45093e-06	1.54423	0.247	0.105	0.0746332	EEC	C17orf75
4.20343e-08	1.54344	0.269	0.1	0.000704831	EEC	STIMATE
6.5775e-13	1.5422	0.516	0.227	1.10291e-08	EEC	VPS41
0.000108406	1.53998	0.215	0.1	1	EEC	RDH11
1.55183e-26	1.53231	0.892	0.498	2.6021e-22	EEC	PLCG1
1.52125e-15	1.52482	0.495	0.185	2.55084e-11	EEC	PLCB1
1.09062e-06	1.52475	0.269	0.113	0.0182875	EEC	KLHL2
2.57985e-09	1.52195	0.441	0.205	4.32589e-05	EEC	NCK2
2.03386e-15	1.52106	0.495	0.188	3.41037e-11	EEC	KSR1
2.65105e-07	1.51708	0.258	0.1	0.00444528	EEC	DPY19L1
4.73135e-08	1.51562	0.237	0.082	0.000793352	EEC	SMIM24
5.48838e-05	1.51426	0.269	0.134	0.920291	EEC	HOXC6
1.3667e-12	1.51351	0.452	0.183	2.29168e-08	EEC	KIF21B
5.87233e-09	1.51342	0.269	0.095	9.84672e-05	EEC	RWDD1
4.40799e-12	1.51247	0.387	0.144	7.39131e-08	EEC	CTXN1
6.10319e-17	1.50866	0.484	0.163	1.02338e-12	EEC	COL6A1
8.14134e-10	1.50791	0.333	0.128	1.36514e-05	EEC	HSPBAP1
4.90651e-18	1.50775	0.72	0.347	8.22723e-14	EEC	CHD6
1.85909e-05	1.50532	0.215	0.091	0.311733	EEC	HCFC2
6.47354e-15	1.5026	0.559	0.236	1.08548e-10	EEC	DPY19L3
0	6.17365	0.764	0.061	0	Mesenchymal	IGFBP7
0	6.02523	0.332	0.008	0	Mesenchymal	PDZRN3
0	6.00213	0.215	0.006	0	Mesenchymal	ADAMTS6
0	5.94005	0.272	0.006	0	Mesenchymal	COL8A1
0	5.89561	0.236	0.004	0	Mesenchymal	ANTXR1
0	5.87806	0.233	0.008	0	Mesenchymal	COL3A1
0	5.86765	0.35	0.009	0	Mesenchymal	COL6A2
0	5.71365	0.516	0.046	0	Mesenchymal	IGFBP5
0	5.71247	0.207	0.005	0	Mesenchymal	EBF1
0	5.52217	0.596	0.035	0	Mesenchymal	FBN1
0	5.40047	0.254	0.011	0	Mesenchymal	INHBA
0	5.35887	0.368	0.014	0	Mesenchymal	BGN
0	5.21247	0.528	0.024	0	Mesenchymal	SPARC
0	5.18838	0.352	0.014	0	Mesenchymal	PDGFRB
0	5.12605	0.516	0.04	0	Mesenchymal	LTBP2
0	5.11473	0.212	0.006	0	Mesenchymal	CYGB
0	5.06048	0.456	0.024	0	Mesenchymal	FSTL1
0	4.87359	0.326	0.016	0	Mesenchymal	LOXL3
0	4.81917	0.241	0.009	0	Mesenchymal	NID1
2.33637e-304	4.7605	0.453	0.042	3.91762e-300	Mesenchymal	CXCL14
0	4.69383	0.528	0.038	0	Mesenchymal	COL5A2
2.19441e-283	4.41246	0.28	0.016	3.67958e-279	Mesenchymal	CHST11
5.73448e-308	4.39295	0.225	0.008	9.61557e-304	Mesenchymal	RNF150
0	4.38326	0.391	0.027	0	Mesenchymal	COL4A1
2.22647e-198	3.74684	0.244	0.017	3.73334e-194	Mesenchymal	TCF4
7.33493e-194	3.63762	0.339	0.036	1.22992e-189	Mesenchymal	RGL1
5.03267e-255	3.6192	0.37	0.032	8.43879e-251	Mesenchymal	MAF
7.81928e-267	3.60684	0.386	0.033	1.31114e-262	Mesenchymal	QKI
9.92283e-166	3.55009	0.49	0.09	1.66386e-161	Mesenchymal	PRRX1
3.38087e-81	3.27858	0.212	0.032	5.66905e-77	Mesenchymal	RUNX2
2.24261e-140	3.1056	0.269	0.03	3.7604e-136	Mesenchymal	EVL
7.04292e-126	2.99561	0.267	0.033	1.18096e-121	Mesenchymal	ZEB2
9.5248e-174	2.793	0.415	0.059	1.59712e-169	Mesenchymal	CCN2
1.5868e-115	2.72948	0.749	0.298	2.66075e-111	Mesenchymal	MMP14
1.08772e-100	2.71833	0.415	0.095	1.82388e-96	Mesenchymal	CALD1
2.371e-132	2.62879	0.324	0.046	3.97569e-128	Mesenchymal	LGALS1
1.46236e-102	2.60389	0.313	0.054	2.45208e-98	Mesenchymal	SCARF2
1.12192e-57	2.35448	0.223	0.045	1.88124e-53	Mesenchymal	KAZN
3.25011e-81	2.30372	0.285	0.054	5.44978e-77	Mesenchymal	MAFB
2.98567e-83	2.26895	0.865	0.57	5.00636e-79	Mesenchymal	COL1A1
9.1971e-71	2.2394	0.715	0.356	1.54217e-66	Mesenchymal	IGFBP4
2.19832e-76	2.21253	0.236	0.04	3.68614e-72	Mesenchymal	ID3
4.27741e-49	2.11938	0.272	0.072	7.17236e-45	Mesenchymal	NRP2
2.37916e-61	2.03181	0.337	0.09	3.98937e-57	Mesenchymal	ZCCHC24
1.36266e-31	1.93522	0.207	0.06	2.28491e-27	Mesenchymal	NR2F2
5.40418e-70	1.86829	0.42	0.12	9.06173e-66	Mesenchymal	PEA15
2.01161e-24	1.72448	0.241	0.09	3.37307e-20	Mesenchymal	TAGLN
9.81676e-33	1.70386	0.264	0.088	1.64607e-28	Mesenchymal	PLPP3
8.69631e-29	1.62355	0.205	0.063	1.4582e-24	Mesenchymal	IRF2BPL
1.02412e-39	1.61694	0.295	0.094	1.71725e-35	Mesenchymal	ZNF362
5.77704e-46	1.58422	0.43	0.159	9.68693e-42	Mesenchymal	TIMP2
8.7384e-41	1.5551	0.288	0.087	1.46526e-36	Mesenchymal	LOXL1
7.20144e-26	1.53474	0.207	0.068	1.20754e-21	Mesenchymal	PHLDB2
7.11314e-38	1.50389	0.378	0.145	1.19273e-33	Mesenchymal	DTX3
1.45269e-86	5.1907	0.222	0.023	2.43587e-82	Miscellaneous	SOCS1
5.90994e-81	4.82779	0.214	0.022	9.90979e-77	Miscellaneous	GADD45B
6.16686e-84	4.61433	0.303	0.043	1.03406e-79	Miscellaneous	GADD45G
4.54247e-73	4.248	0.278	0.041	7.61681e-69	Miscellaneous	ID3
7.1692e-73	4.19534	0.474	0.122	1.20213e-68	Miscellaneous	IER5L
5.35907e-53	4.02957	0.222	0.035	8.98609e-49	Miscellaneous	RND1
2.8121e-81	3.91167	0.645	0.219	4.71533e-77	Miscellaneous	IER5
1.68033e-29	3.8853	0.222	0.057	2.81757e-25	Miscellaneous	MAFB
2.10864e-69	3.83787	0.316	0.055	3.53576e-65	Miscellaneous	CCN1
1.93893e-44	3.79863	0.214	0.038	3.2512e-40	Miscellaneous	MSX1
2.33465e-60	3.63216	0.372	0.084	3.91474e-56	Miscellaneous	DUSP1
2.67124e-52	3.6136	0.303	0.063	4.47913e-48	Miscellaneous	CCN2
6.91759e-30	3.56201	0.218	0.053	1.15994e-25	Miscellaneous	SOCS3
4.00608e-43	3.52568	0.47	0.176	6.7174e-39	Miscellaneous	DNAJB1
1.00729e-31	3.48937	0.226	0.055	1.68902e-27	Miscellaneous	PMAIP1
1.06324e-77	3.48455	0.615	0.206	1.78283e-73	Miscellaneous	HEXIM1
3.38021e-53	3.40447	0.402	0.108	5.66794e-49	Miscellaneous	EGR1
4.14344e-68	3.29944	0.692	0.309	6.94772e-64	Miscellaneous	JUNB
1.7832e-54	3.28477	0.658	0.296	2.99007e-50	Miscellaneous	HSPB1
1.35704e-37	3.28108	0.342	0.102	2.27549e-33	Miscellaneous	CENPF
9.61296e-31	3.27289	0.252	0.068	1.6119e-26	Miscellaneous	CKS2
2.02863e-55	3.25353	0.521	0.184	3.40161e-51	Miscellaneous	PHLDA2
9.86815e-44	3.25323	0.406	0.132	1.65469e-39	Miscellaneous	SFN
1.36649e-49	3.24173	0.581	0.245	2.29133e-45	Miscellaneous	RHOB
7.50253e-40	3.17728	0.397	0.133	1.25802e-35	Miscellaneous	FOXD1
2.15339e-42	3.17055	0.53	0.23	3.61081e-38	Miscellaneous	FTL
2.58129e-44	3.16584	0.406	0.125	4.32831e-40	Miscellaneous	CITED2
7.63016e-28	3.1507	0.274	0.085	1.27943e-23	Miscellaneous	GADD45A
4.99378e-32	3.14414	0.209	0.047	8.37358e-28	Miscellaneous	UBB
2.43539e-49	3.12822	0.368	0.095	4.08366e-45	Miscellaneous	HSPA1B
1.17941e-13	3.09971	0.205	0.081	1.97764e-09	Miscellaneous	NR1D1
7.39799e-19	3.0779	0.205	0.066	1.2405e-14	Miscellaneous	SERTAD1
3.95835e-54	2.93743	0.662	0.321	6.63736e-50	Miscellaneous	ID2
1.51427e-48	2.92758	0.568	0.232	2.53913e-44	Miscellaneous	MKI67
1.07107e-21	2.923	0.299	0.116	1.79596e-17	Miscellaneous	RPP25
2.69632e-23	2.90471	0.218	0.063	4.52118e-19	Miscellaneous	FOXC1
2.18819e-12	2.8825	0.214	0.092	3.66916e-08	Miscellaneous	CEBPB
6.98172e-26	2.87632	0.329	0.122	1.1707e-21	Miscellaneous	TRIB1
8.69062e-30	2.87582	0.338	0.117	1.45724e-25	Miscellaneous	INSIG1
8.51028e-24	2.85039	0.282	0.099	1.427e-19	Miscellaneous	ZNF296
1.8358e-21	2.8408	0.385	0.181	3.07827e-17	Miscellaneous	BTG2
1.11696e-56	2.83031	0.782	0.493	1.87292e-52	Miscellaneous	PPP1R15A
3.4891e-16	2.82776	0.201	0.07	5.85052e-12	Miscellaneous	ING2
5.31877e-33	2.81196	0.432	0.178	8.91851e-29	Miscellaneous	PPP1R15B
5.2867e-25	2.81016	0.226	0.065	8.86475e-21	Miscellaneous	NR4A2
4.48603e-43	2.80363	0.722	0.454	7.52218e-39	Miscellaneous	JUND
3.19687e-25	2.79398	0.415	0.188	5.36051e-21	Miscellaneous	CEBPA
2.33183e-35	2.76342	0.453	0.183	3.91002e-31	Miscellaneous	UBC
5.65813e-24	2.72947	0.402	0.182	9.48755e-20	Miscellaneous	H1-2
6.48309e-25	2.69885	0.269	0.087	1.08709e-20	Miscellaneous	TBCC
1.3284e-16	2.6941	0.282	0.122	2.22746e-12	Miscellaneous	CDKN2AIP
1.92301e-23	2.6679	0.252	0.081	3.2245e-19	Miscellaneous	ID1
3.51543e-59	2.65112	0.808	0.542	5.89468e-55	Miscellaneous	IER2
1.04752e-16	2.64371	0.321	0.151	1.75649e-12	Miscellaneous	H2AX
4.39133e-09	2.63243	0.205	0.099	7.36338e-05	Miscellaneous	BAG3
1.85296e-18	2.57965	0.457	0.278	3.10704e-14	Miscellaneous	HES1
1.40661e-21	2.57352	0.286	0.107	2.35861e-17	Miscellaneous	CITED4
1.14298e-22	2.57039	0.376	0.17	1.91655e-18	Miscellaneous	FRAT2
1.19116e-35	2.52586	0.662	0.407	1.99734e-31	Miscellaneous	JUN
2.76089e-11	2.51304	0.423	0.296	4.62947e-07	Miscellaneous	NFKBIA
5.9281e-22	2.51221	0.299	0.112	9.94024e-18	Miscellaneous	SF3B5
7.34046e-10	2.49876	0.226	0.111	1.23085e-05	Miscellaneous	DUSP2
2.10435e-12	2.47204	0.218	0.092	3.52858e-08	Miscellaneous	SNIP1
5.5321e-22	2.47188	0.573	0.372	9.27623e-18	Miscellaneous	H1-0
2.56574e-11	2.45552	0.201	0.085	4.30224e-07	Miscellaneous	ODC1
5.41777e-19	2.41183	0.504	0.312	9.08451e-15	Miscellaneous	H1-10
6.22445e-16	2.40924	0.261	0.106	1.04372e-11	Miscellaneous	AVPI1
2.72685e-19	2.40717	0.397	0.205	4.57239e-15	Miscellaneous	ZNF622
5.63816e-16	2.37216	0.231	0.089	9.45406e-12	Miscellaneous	KRT10
1.80263e-12	2.35927	0.239	0.107	3.02265e-08	Miscellaneous	CCDC85B
4.42436e-10	2.34879	0.235	0.117	7.41877e-06	Miscellaneous	PHLDA1
3.24321e-25	2.3463	0.517	0.287	5.43822e-21	Miscellaneous	CEBPD
1.77679e-14	2.34316	0.41	0.246	2.97932e-10	Miscellaneous	KLF4
1.88941e-24	2.34039	0.556	0.348	3.16817e-20	Miscellaneous	FOXQ1
7.01885e-13	2.32559	0.222	0.094	1.17692e-08	Miscellaneous	STARD4
1.25123e-07	2.27699	0.359	0.254	0.00209806	Miscellaneous	HSPH1
9.39895e-06	2.2496	0.209	0.125	0.157602	Miscellaneous	DUSP4
3.09699e-16	2.24496	0.286	0.125	5.19303e-12	Miscellaneous	ZFAND2A
1.53225e-17	2.22632	0.444	0.259	2.56928e-13	Miscellaneous	HSP90AA1
4.4734e-09	2.22295	0.286	0.166	7.501e-05	Miscellaneous	LENG9
1.03335e-15	2.21689	0.321	0.152	1.73272e-11	Miscellaneous	TERF2IP
1.28213e-28	2.21539	0.376	0.14	2.14988e-24	Miscellaneous	FOS
4.06149e-11	2.21225	0.244	0.119	6.8103e-07	Miscellaneous	SAP18
3.40511e-16	2.21204	0.299	0.135	5.70968e-12	Miscellaneous	YOD1
4.54377e-10	2.21022	0.252	0.13	7.61899e-06	Miscellaneous	CNNM2
1.20249e-16	2.18741	0.231	0.086	2.01634e-12	Miscellaneous	DNTTIP2
1.59994e-10	2.18588	0.312	0.18	2.68277e-06	Miscellaneous	SRSF8
1.0459e-21	2.17793	0.496	0.299	1.75376e-17	Miscellaneous	HNRNPA0
2.21249e-12	2.1656	0.295	0.151	3.7099e-08	Miscellaneous	RASSF10
5.62702e-12	2.15262	0.231	0.104	9.43539e-08	Miscellaneous	SELENOK
3.65676e-11	2.15258	0.282	0.152	6.13165e-07	Miscellaneous	HSP90AB1
2.41179e-07	2.14244	0.222	0.122	0.00404408	Miscellaneous	ING1
5.26095e-26	2.1376	0.585	0.362	8.82155e-22	Miscellaneous	FTH1
1.91364e-17	2.13749	0.239	0.088	3.20879e-13	Miscellaneous	NCBP2AS2
5.41581e-18	2.13091	0.538	0.369	9.08123e-14	Miscellaneous	ITPKC
7.18095e-15	2.12915	0.35	0.187	1.2041e-10	Miscellaneous	TAF7
1.95286e-09	2.12835	0.244	0.127	3.27455e-05	Miscellaneous	USP38
1.11682e-09	2.11591	0.265	0.145	1.87269e-05	Miscellaneous	HSPA8
2.96542e-19	2.11586	0.355	0.164	4.97241e-15	Miscellaneous	NR4A1
9.71886e-11	2.10362	0.291	0.158	1.62966e-06	Miscellaneous	EIF1B
9.4222e-40	2.10063	0.679	0.366	1.57991e-35	Miscellaneous	IER3
3.48615e-18	2.09497	0.432	0.236	5.84557e-14	Miscellaneous	CHMP1B
2.43942e-10	2.0934	0.303	0.174	4.09041e-06	Miscellaneous	ZCCHC3
4.26105e-07	2.09078	0.201	0.11	0.00714492	Miscellaneous	TPX2
2.47919e-18	2.08086	0.526	0.352	4.15711e-14	Miscellaneous	AHSA1
1.03753e-11	2.07177	0.235	0.107	1.73973e-07	Miscellaneous	NDUFA2
3.59618e-09	2.07138	0.278	0.156	6.03008e-05	Miscellaneous	TSPYL1
2.24323e-07	2.0637	0.222	0.123	0.00376145	Miscellaneous	RBM15B
3.5187e-10	2.06141	0.205	0.092	5.90015e-06	Miscellaneous	CAMLG
6.59059e-10	2.05046	0.218	0.103	1.10511e-05	Miscellaneous	HSPE1
7.27198e-11	2.04221	0.274	0.143	1.21937e-06	Miscellaneous	ZNF574
0.00164807	2.02438	0.235	0.176	1	Miscellaneous	BCL10
2.9194e-13	2.02194	0.244	0.107	4.89525e-09	Miscellaneous	RRS1
0.000116006	2.02033	0.265	0.193	1	Miscellaneous	PLK2
1.15588e-10	2.0117	0.218	0.099	1.93817e-06	Miscellaneous	SCAND1
1.03307e-28	2.00819	0.675	0.471	1.73225e-24	Miscellaneous	NRARP
1.3809e-11	2.00695	0.261	0.127	2.31549e-07	Miscellaneous	IRF6
3.0996e-10	2.00402	0.261	0.136	5.19741e-06	Miscellaneous	BUD31
2.01049e-08	1.98623	0.295	0.179	0.000337119	Miscellaneous	PHLDA3
8.68574e-10	1.98458	0.38	0.264	1.45643e-05	Miscellaneous	KLHL21
1.89227e-06	1.98318	0.222	0.133	0.0317296	Miscellaneous	EXOC8
9.7168e-27	1.95237	0.726	0.547	1.62931e-22	Miscellaneous	CLDN4
1.08091e-12	1.94862	0.44	0.3	1.81246e-08	Miscellaneous	NUFIP2
3.09434e-16	1.94279	0.436	0.256	5.18858e-12	Miscellaneous	JMJD6
2.38068e-06	1.9298	0.278	0.184	0.0399193	Miscellaneous	MID1IP1
1.80993e-09	1.92899	0.205	0.096	3.03489e-05	Miscellaneous	PDX1
5.11298e-10	1.92834	0.299	0.163	8.57345e-06	Miscellaneous	ARRDC3
2.01436e-10	1.92352	0.274	0.145	3.37768e-06	Miscellaneous	PNMA1
5.45205e-06	1.91315	0.205	0.119	0.09142	Miscellaneous	GPATCH3
6.58806e-11	1.91047	0.363	0.227	1.10469e-06	Miscellaneous	MAP7D1
7.32686e-09	1.89377	0.316	0.192	0.000122857	Miscellaneous	GDF15
1.55667e-08	1.88374	0.205	0.101	0.000261022	Miscellaneous	BRIX1
2.65075e-17	1.88166	0.513	0.343	4.44477e-13	Miscellaneous	TRA2B
6.88002e-09	1.8804	0.235	0.122	0.000115364	Miscellaneous	C6orf120
8.76237e-08	1.87416	0.209	0.109	0.00146927	Miscellaneous	ISG15
8.52032e-12	1.87401	0.256	0.123	1.42869e-07	Miscellaneous	ZNF830
7.80738e-29	1.87272	0.466	0.197	1.30914e-24	Miscellaneous	ADM
2.07198e-08	1.86009	0.269	0.156	0.00034743	Miscellaneous	TMEM185B
6.37177e-10	1.85867	0.342	0.217	1.06842e-05	Miscellaneous	ZNRD2
4.79384e-17	1.85476	0.457	0.269	8.03831e-13	Miscellaneous	CCNYL1
3.36638e-14	1.84478	0.415	0.255	5.64474e-10	Miscellaneous	EIF4A3
2.63359e-11	1.8428	0.303	0.163	4.416e-07	Miscellaneous	TOMM20
1.28122e-12	1.83827	0.376	0.218	2.14836e-08	Miscellaneous	SERP1
8.18457e-39	1.82741	0.791	0.565	1.37239e-34	Miscellaneous	SQSTM1
8.83863e-14	1.82708	0.329	0.168	1.48206e-09	Miscellaneous	PIM1
4.52953e-22	1.81914	0.62	0.438	7.59511e-18	Miscellaneous	ZFP36
3.05314e-11	1.81769	0.38	0.236	5.1195e-07	Miscellaneous	BTG1
7.05876e-06	1.81647	0.291	0.2	0.118361	Miscellaneous	KIAA2013
1.45551e-10	1.81363	0.308	0.173	2.44061e-06	Miscellaneous	CRKL
6.45898e-09	1.80236	0.38	0.258	0.000108304	Miscellaneous	ENSG00000112096
0.000819758	1.79761	0.201	0.136	1	Miscellaneous	KLF10
1.03275e-05	1.79246	0.226	0.144	0.173171	Miscellaneous	PPM1D
5.41897e-06	1.7817	0.295	0.206	0.0908653	Miscellaneous	CGAS
1.29343e-15	1.77981	0.568	0.408	2.16882e-11	Miscellaneous	DDIT4
8.31492e-09	1.77967	0.338	0.217	0.000139425	Miscellaneous	IRF2BP1
0.00196061	1.76882	0.248	0.194	1	Miscellaneous	TOB1
8.70251e-09	1.76384	0.209	0.102	0.000145924	Miscellaneous	CENPE
3.53682e-18	1.74791	0.564	0.384	5.93054e-14	Miscellaneous	ADRM1
0.000317234	1.74328	0.201	0.131	1	Miscellaneous	DR1
4.05611e-09	1.73796	0.299	0.178	6.80128e-05	Miscellaneous	MRFAP1L1
1.92647e-24	1.72033	0.654	0.481	3.2303e-20	Miscellaneous	MCL1
1.20241e-07	1.71909	0.256	0.149	0.0020162	Miscellaneous	CDKN1A
1.19274e-06	1.71693	0.201	0.11	0.0199998	Miscellaneous	CTNNAL1
3.05123e-08	1.7055	0.226	0.12	0.000511631	Miscellaneous	PNRC1
3.81791e-10	1.70245	0.359	0.226	6.40187e-06	Miscellaneous	PGRMC1
7.36639e-08	1.69994	0.363	0.257	0.0012352	Miscellaneous	TRNP1
1.17813e-05	1.69897	0.205	0.121	0.197548	Miscellaneous	TPRG1L
3.32498e-05	1.69405	0.214	0.136	0.557532	Miscellaneous	PFDN2
5.74732e-06	1.68944	0.274	0.182	0.0963711	Miscellaneous	SLU7
2.9477e-06	1.67679	0.252	0.157	0.0494271	Miscellaneous	BRF2
1.06198e-08	1.67636	0.355	0.231	0.000178073	Miscellaneous	BBC3
3.00763e-07	1.67112	0.329	0.22	0.00504319	Miscellaneous	H1-4
1.60486e-08	1.66958	0.462	0.358	0.000269103	Miscellaneous	DDIT3
2.73845e-07	1.66956	0.278	0.169	0.00459183	Miscellaneous	SNRPB
6.33104e-06	1.66741	0.321	0.231	0.106159	Miscellaneous	PURB
9.84693e-09	1.66363	0.355	0.234	0.000165113	Miscellaneous	TSC22D2
1.95978e-19	1.64668	0.748	0.758	3.28616e-15	Miscellaneous	OAZ1
7.11762e-11	1.62861	0.427	0.291	1.19348e-06	Miscellaneous	BAG1
3.50814e-07	1.62796	0.244	0.14	0.00588246	Miscellaneous	PSMD7
2.15686e-07	1.62446	0.308	0.199	0.00361662	Miscellaneous	INCENP
4.13007e-08	1.62238	0.462	0.367	0.000692531	Miscellaneous	HOXA9
4.50282e-10	1.62102	0.521	0.426	7.55032e-06	Miscellaneous	DEDD2
2.07503e-14	1.61682	0.491	0.338	3.47941e-10	Miscellaneous	YY1
0.000383186	1.60506	0.201	0.134	1	Miscellaneous	PAPOLG
1.39826e-05	1.60423	0.282	0.193	0.234461	Miscellaneous	RND3
8.15451e-12	1.59982	0.393	0.242	1.36735e-07	Miscellaneous	CDKN2B
6.73109e-06	1.59967	0.218	0.127	0.112867	Miscellaneous	CAV2
0.0012586	1.59897	0.222	0.163	1	Miscellaneous	CREBRF
0.0002242	1.59498	0.261	0.192	1	Miscellaneous	CHMP2A
1.65957e-07	1.59264	0.376	0.276	0.00278277	Miscellaneous	DAXX
1.27058e-10	1.58443	0.427	0.299	2.1305e-06	Miscellaneous	ZBTB11
5.55132e-10	1.58401	0.444	0.329	9.30846e-06	Miscellaneous	ZNF394
5.08513e-10	1.57907	0.491	0.374	8.52675e-06	Miscellaneous	IRS2
3.11341e-08	1.57628	0.35	0.239	0.000522056	Miscellaneous	IRF1
3.88839e-06	1.57384	0.303	0.209	0.0652005	Miscellaneous	POLE3
3.55884e-06	1.57299	0.269	0.174	0.0596746	Miscellaneous	MAFG
0.00116552	1.57154	0.201	0.14	1	Miscellaneous	COMMD5
1.46467e-08	1.57138	0.363	0.251	0.000245597	Miscellaneous	SRF
7.22207e-11	1.57103	0.444	0.32	1.211e-06	Miscellaneous	NCL
1.02913e-05	1.56024	0.286	0.2	0.172564	Miscellaneous	TLNRD1
0.00179406	1.55997	0.291	0.238	1	Miscellaneous	SAP30L
6.1799e-05	1.55765	0.316	0.245	1	Miscellaneous	POLR2L
2.2298e-06	1.55574	0.35	0.253	0.0373894	Miscellaneous	SMNDC1
4.51592e-06	1.55547	0.214	0.125	0.0757229	Miscellaneous	ZNFX1
1.66962e-08	1.54877	0.303	0.18	0.000279962	Miscellaneous	SNU13
0.000293574	1.54528	0.316	0.256	1	Miscellaneous	DDX21
0.000359268	1.54506	0.205	0.136	1	Miscellaneous	NFIL3
4.87498e-08	1.5441	0.38	0.265	0.000817436	Miscellaneous	SUPT16H
0.000414534	1.54146	0.372	0.322	1	Miscellaneous	ACTB
0.000908683	1.5404	0.226	0.162	1	Miscellaneous	MGAT1
0.000518667	1.53905	0.205	0.138	1	Miscellaneous	LRRC8A
6.22976e-05	1.53719	0.235	0.155	1	Miscellaneous	SYF2
0.00253954	1.53346	0.252	0.199	1	Miscellaneous	FUT4
1.34719e-05	1.53039	0.261	0.169	0.225896	Miscellaneous	POLR2C
1.39397e-07	1.52969	0.308	0.199	0.00233741	Miscellaneous	SAP30
5.48033e-06	1.5287	0.244	0.151	0.0918941	Miscellaneous	SET
2.03407e-11	1.52678	0.564	0.41	3.41073e-07	Miscellaneous	MT-ND6
2.97655e-05	1.52387	0.355	0.274	0.499107	Miscellaneous	SLC20A1
9.65078e-10	1.51579	0.372	0.228	1.61824e-05	Miscellaneous	HMGB2
6.1746e-16	1.51335	0.615	0.48	1.03536e-11	Miscellaneous	MAPKAPK2
0.000342478	1.50923	0.269	0.197	1	Miscellaneous	PRDM2
7.40221e-06	1.50817	0.325	0.236	0.12412	Miscellaneous	STRAP
0	5.13838	0.207	0.008	0	Miscellaneous Secretory Cell 1	ARHGAP15
0	4.87277	0.222	0.01	0	Miscellaneous Secretory Cell 1	BIN2
0	4.70923	0.456	0.023	0	Miscellaneous Secretory Cell 1	EVL
0	4.63753	0.418	0.028	0	Miscellaneous Secretory Cell 1	MAF
0	4.44109	0.449	0.028	0	Miscellaneous Secretory Cell 1	QKI
0	4.36086	0.401	0.027	0	Miscellaneous Secretory Cell 1	ZEB2
8.01809e-268	4.34462	0.231	0.015	1.34447e-263	Miscellaneous Secretory Cell 1	LMO2
0	3.98265	0.361	0.033	0	Miscellaneous Secretory Cell 1	LCP1
0	3.76554	0.485	0.046	0	Miscellaneous Secretory Cell 1	MAFB
1.72418e-279	3.74842	0.377	0.042	2.8911e-275	Miscellaneous Secretory Cell 1	CYBB
2.61346e-201	3.18913	0.357	0.051	4.38225e-197	Miscellaneous Secretory Cell 1	POU2F2
2.10364e-96	3.07145	0.216	0.037	3.52738e-92	Miscellaneous Secretory Cell 1	RGL1
1.61385e-148	2.97597	0.299	0.047	2.7061e-144	Miscellaneous Secretory Cell 1	ARL4C
6.85865e-71	2.48036	0.225	0.051	1.15006e-66	Miscellaneous Secretory Cell 1	MTSS1
6.82093e-35	1.96466	0.211	0.072	1.14373e-30	Miscellaneous Secretory Cell 1	NRP2
4.6269e-67	1.82029	0.436	0.169	7.75839e-63	Miscellaneous Secretory Cell 1	UCP2
8.71832e-36	1.80836	0.211	0.07	1.46189e-31	Miscellaneous Secretory Cell 1	FMNL1
3.28171e-68	1.77916	0.412	0.148	5.50277e-64	Miscellaneous Secretory Cell 1	ADAP2
6.22965e-51	1.74356	0.33	0.121	1.04459e-46	Miscellaneous Secretory Cell 1	SLC12A6
1.76621e-42	1.73164	0.337	0.14	2.96158e-38	Miscellaneous Secretory Cell 1	HEXB
2.9247e-51	1.60672	0.31	0.104	4.90414e-47	Miscellaneous Secretory Cell 1	GATM
3.35937e-36	1.59973	0.293	0.121	5.63299e-32	Miscellaneous Secretory Cell 1	PEA15
6.35656e-55	1.54832	0.447	0.193	1.06587e-50	Miscellaneous Secretory Cell 1	PPM1H
0	7.86496	0.389	0.003	0	Miscellaneous Secretory Cell 2	MOBP
1.35671e-220	7.26807	0.201	0.004	2.27493e-216	Miscellaneous Secretory Cell 2	PDE4C
0	6.87747	0.278	0.003	0	Miscellaneous Secretory Cell 2	GARIN1B
0	6.61019	0.257	0.004	0	Miscellaneous Secretory Cell 2	PLVAP
1.25002e-233	6.07701	0.25	0.006	2.09604e-229	Miscellaneous Secretory Cell 2	HPN
3.58207e-230	5.9638	0.257	0.007	6.00642e-226	Miscellaneous Secretory Cell 2	L3MBTL1
0	5.76772	0.382	0.011	0	Miscellaneous Secretory Cell 2	PDE2A
2.67575e-231	5.55916	0.326	0.011	4.4867e-227	Miscellaneous Secretory Cell 2	CCDC13
1.13179e-184	5.47856	0.257	0.009	1.89778e-180	Miscellaneous Secretory Cell 2	SBSN
1.35859e-191	5.29455	0.264	0.009	2.27809e-187	Miscellaneous Secretory Cell 2	LRRC43
3.2131e-233	5.03627	0.444	0.022	5.38773e-229	Miscellaneous Secretory Cell 2	GOLGA7B
7.94147e-160	5.02172	0.222	0.008	1.33163e-155	Miscellaneous Secretory Cell 2	SYT5
8.13115e-292	4.95497	0.604	0.033	1.36343e-287	Miscellaneous Secretory Cell 2	DUOX2
5.37471e-285	4.92106	0.639	0.038	9.01231e-281	Miscellaneous Secretory Cell 2	MIA
6.9139e-156	4.85795	0.285	0.013	1.15932e-151	Miscellaneous Secretory Cell 2	PYGM
1.16561e-116	4.85469	0.222	0.011	1.95449e-112	Miscellaneous Secretory Cell 2	ADCY10
6.30045e-147	4.85096	0.319	0.018	1.05646e-142	Miscellaneous Secretory Cell 2	LSMEM2
1.1089e-272	4.84412	0.667	0.044	1.8594e-268	Miscellaneous Secretory Cell 2	TNNT2
2.88821e-154	4.81193	0.257	0.011	4.84296e-150	Miscellaneous Secretory Cell 2	SLC45A2
1.33928e-141	4.78659	0.25	0.011	2.24571e-137	Miscellaneous Secretory Cell 2	HAVCR2
1.16743e-156	4.78322	0.556	0.053	1.95755e-152	Miscellaneous Secretory Cell 2	SCN1B
9.32119e-197	4.75005	0.479	0.031	1.56298e-192	Miscellaneous Secretory Cell 2	GCGR
7.97833e-123	4.71203	0.229	0.011	1.33781e-118	Miscellaneous Secretory Cell 2	ITGA9
1.4175e-168	4.68595	0.375	0.022	2.37687e-164	Miscellaneous Secretory Cell 2	WNT2B
4.53899e-111	4.29208	0.354	0.029	7.61098e-107	Miscellaneous Secretory Cell 2	GP6
1.48505e-121	4.27722	0.299	0.019	2.49013e-117	Miscellaneous Secretory Cell 2	NIBAN3
1.01424e-68	4.12386	0.215	0.017	1.70067e-64	Miscellaneous Secretory Cell 2	TICAM2
1.64937e-80	4.06503	0.347	0.039	2.76566e-76	Miscellaneous Secretory Cell 2	CCDC194
2.14139e-173	4.00526	0.681	0.073	3.59069e-169	Miscellaneous Secretory Cell 2	COL7A1
7.1664e-98	3.98184	0.333	0.029	1.20166e-93	Miscellaneous Secretory Cell 2	LAT2
4.0133e-49	3.93002	0.208	0.022	6.7295e-45	Miscellaneous Secretory Cell 2	ADAM32
3.81079e-41	3.84034	0.229	0.031	6.38994e-37	Miscellaneous Secretory Cell 2	C19orf38
4.38537e-59	3.73112	0.243	0.025	7.35339e-55	Miscellaneous Secretory Cell 2	C2
7.51412e-42	3.65343	0.201	0.024	1.25997e-37	Miscellaneous Secretory Cell 2	COL11A2
5.28229e-71	3.65243	0.312	0.035	8.85735e-67	Miscellaneous Secretory Cell 2	DUOXA1
1.33123e-53	3.62635	0.236	0.026	2.23221e-49	Miscellaneous Secretory Cell 2	ITGA10
8.14657e-45	3.58084	0.215	0.026	1.36602e-40	Miscellaneous Secretory Cell 2	CFAP70
4.58193e-42	3.55102	0.222	0.029	7.68298e-38	Miscellaneous Secretory Cell 2	RAPSN
4.32426e-55	3.5167	0.229	0.024	7.25092e-51	Miscellaneous Secretory Cell 2	PILRA
4.12911e-51	3.47885	0.299	0.043	6.92369e-47	Miscellaneous Secretory Cell 2	ALDH8A1
4.46931e-34	3.46343	0.201	0.029	7.49414e-30	Miscellaneous Secretory Cell 2	DDR2
3.15294e-52	3.45422	0.264	0.033	5.28685e-48	Miscellaneous Secretory Cell 2	TIMD4
3.04476e-81	3.43608	0.444	0.062	5.10546e-77	Miscellaneous Secretory Cell 2	MSH4
4.57666e-33	3.34023	0.222	0.036	7.67414e-29	Miscellaneous Secretory Cell 2	NPAS1
2.62035e-47	3.22013	0.229	0.027	4.3938e-43	Miscellaneous Secretory Cell 2	REM2
3.1804e-39	3.16121	0.201	0.025	5.3329e-35	Miscellaneous Secretory Cell 2	REELD1
1.44251e-34	3.11851	0.208	0.03	2.41879e-30	Miscellaneous Secretory Cell 2	IL20RB
1.70826e-58	3.11302	0.465	0.09	2.8644e-54	Miscellaneous Secretory Cell 2	IQCN
1.43414e-46	3.09186	0.347	0.062	2.40476e-42	Miscellaneous Secretory Cell 2	APOE
1.16432e-61	3.05695	0.271	0.03	1.95233e-57	Miscellaneous Secretory Cell 2	NEB
2.43429e-45	3.05372	0.285	0.043	4.08182e-41	Miscellaneous Secretory Cell 2	GCNA
2.01957e-33	2.98987	0.431	0.122	3.38641e-29	Miscellaneous Secretory Cell 2	MND1
2.44041e-37	2.96749	0.208	0.028	4.09208e-33	Miscellaneous Secretory Cell 2	HCLS1
1.78228e-39	2.94345	0.292	0.051	2.98853e-35	Miscellaneous Secretory Cell 2	GARIN1A
1.42645e-46	2.91356	0.424	0.09	2.39188e-42	Miscellaneous Secretory Cell 2	TAGLN
1.42026e-34	2.89627	0.257	0.045	2.3815e-30	Miscellaneous Secretory Cell 2	PNCK
3.22562e-43	2.84453	0.34	0.063	5.40873e-39	Miscellaneous Secretory Cell 2	ENSG00000285269
9.29678e-26	2.82613	0.229	0.046	1.55888e-21	Miscellaneous Secretory Cell 2	CEL
1.56541e-17	2.82612	0.208	0.053	2.62488e-13	Miscellaneous Secretory Cell 2	SLC2A9
2.92653e-25	2.77906	0.236	0.049	4.9072e-21	Miscellaneous Secretory Cell 2	MFNG
1.67332e-29	2.77898	0.333	0.083	2.80583e-25	Miscellaneous Secretory Cell 2	SLC39A10
2.44953e-26	2.7632	0.25	0.053	4.10737e-22	Miscellaneous Secretory Cell 2	FBLL1
1.25581e-29	2.71165	0.243	0.046	2.10574e-25	Miscellaneous Secretory Cell 2	LRRC37A3
1.1632e-20	2.69857	0.257	0.067	1.95045e-16	Miscellaneous Secretory Cell 2	AVIL
1.06071e-21	2.6648	0.215	0.047	1.7786e-17	Miscellaneous Secretory Cell 2	NKPD1
1.70744e-22	2.60378	0.222	0.048	2.86303e-18	Miscellaneous Secretory Cell 2	SEMA4A
4.67319e-18	2.58008	0.264	0.076	7.836e-14	Miscellaneous Secretory Cell 2	SPRED3
2.18048e-36	2.56778	0.403	0.098	3.65622e-32	Miscellaneous Secretory Cell 2	ARHGAP4
1.3122e-43	2.56432	0.458	0.109	2.2003e-39	Miscellaneous Secretory Cell 2	CATSPERB
5.96607e-35	2.51813	0.312	0.063	1.00039e-30	Miscellaneous Secretory Cell 2	UPK3B
1.42965e-53	2.51551	0.646	0.187	2.39724e-49	Miscellaneous Secretory Cell 2	IFITM10
1.70409e-20	2.45807	0.229	0.054	2.85742e-16	Miscellaneous Secretory Cell 2	TPRG1
6.30631e-27	2.45493	0.368	0.105	1.05744e-22	Miscellaneous Secretory Cell 2	AJM1
3.92221e-18	2.4508	0.229	0.06	6.57676e-14	Miscellaneous Secretory Cell 2	SYCP2
6.50328e-40	2.44358	0.396	0.087	1.09047e-35	Miscellaneous Secretory Cell 2	PPP1R14D
1.02994e-23	2.43334	0.319	0.089	1.72701e-19	Miscellaneous Secretory Cell 2	PHKG1
1.279e-13	2.41471	0.215	0.065	2.14463e-09	Miscellaneous Secretory Cell 2	UBE2L6
6.7418e-23	2.3489	0.285	0.073	1.13047e-18	Miscellaneous Secretory Cell 2	TIMM10
1.09536e-22	2.32965	0.278	0.07	1.8367e-18	Miscellaneous Secretory Cell 2	CELF6
1.10133e-28	2.30764	0.382	0.105	1.8467e-24	Miscellaneous Secretory Cell 2	NEU4
7.81808e-15	2.2662	0.208	0.058	1.31094e-10	Miscellaneous Secretory Cell 2	ORAI2
9.11403e-20	2.26084	0.229	0.056	1.52824e-15	Miscellaneous Secretory Cell 2	OIT3
3.15712e-19	2.25746	0.285	0.083	5.29387e-15	Miscellaneous Secretory Cell 2	TAC3
1.01482e-29	2.18538	0.319	0.074	1.70165e-25	Miscellaneous Secretory Cell 2	NUDT17
4.33036e-16	2.17527	0.222	0.06	7.26115e-12	Miscellaneous Secretory Cell 2	ATP13A4
7.13683e-16	2.17113	0.34	0.127	1.1967e-11	Miscellaneous Secretory Cell 2	TMEM240
1.84977e-24	2.16757	0.361	0.104	3.1017e-20	Miscellaneous Secretory Cell 2	IL17REL
1.38042e-13	2.16526	0.208	0.061	2.31468e-09	Miscellaneous Secretory Cell 2	GPN3
3.67692e-24	2.1158	0.361	0.108	6.16546e-20	Miscellaneous Secretory Cell 2	EMC7
1.31467e-20	2.1129	0.285	0.079	2.20443e-16	Miscellaneous Secretory Cell 2	MPC2
7.58915e-17	2.10961	0.243	0.068	1.27255e-12	Miscellaneous Secretory Cell 2	CCDC30
3.77754e-14	2.0798	0.278	0.097	6.33417e-10	Miscellaneous Secretory Cell 2	LAG3
5.11785e-25	2.07861	0.444	0.153	8.5816e-21	Miscellaneous Secretory Cell 2	TNXB
2.88612e-16	2.07534	0.257	0.077	4.83945e-12	Miscellaneous Secretory Cell 2	AMACR
1.92619e-14	2.07436	0.292	0.103	3.22984e-10	Miscellaneous Secretory Cell 2	IL11
1.04822e-14	2.06986	0.25	0.077	1.75765e-10	Miscellaneous Secretory Cell 2	PTPN22
4.8709e-19	2.06837	0.333	0.109	8.16753e-15	Miscellaneous Secretory Cell 2	GATM
3.05706e-21	2.06817	0.347	0.11	5.12608e-17	Miscellaneous Secretory Cell 2	KLKB1
2.13415e-10	2.06399	0.236	0.091	3.57854e-06	Miscellaneous Secretory Cell 2	CFAP69
9.45165e-22	2.05129	0.479	0.199	1.58485e-17	Miscellaneous Secretory Cell 2	ARHGEF38
1.04129e-27	2.04774	0.569	0.227	1.74603e-23	Miscellaneous Secretory Cell 2	FAM174C
2.7394e-17	2.04669	0.326	0.113	4.59343e-13	Miscellaneous Secretory Cell 2	PEX11B
1.49147e-21	2.02381	0.361	0.116	2.5009e-17	Miscellaneous Secretory Cell 2	CATSPER3
9.46187e-18	2.0154	0.257	0.072	1.58657e-13	Miscellaneous Secretory Cell 2	MC1R
3.93065e-27	2.01079	0.368	0.101	6.59092e-23	Miscellaneous Secretory Cell 2	MTHFD2L
8.19876e-20	1.97295	0.319	0.098	1.37477e-15	Miscellaneous Secretory Cell 2	N4BP2L1
4.93872e-18	1.97113	0.382	0.144	8.28125e-14	Miscellaneous Secretory Cell 2	FAM3D
9.82986e-13	1.9567	0.243	0.082	1.64827e-08	Miscellaneous Secretory Cell 2	CDHR2
6.15262e-15	1.94898	0.382	0.164	1.03167e-10	Miscellaneous Secretory Cell 2	OARD1
4.06654e-16	1.9289	0.292	0.096	6.81877e-12	Miscellaneous Secretory Cell 2	LASP1NB
1.66512e-22	1.9275	0.41	0.139	2.79208e-18	Miscellaneous Secretory Cell 2	LRRC24
3.99316e-13	1.92637	0.312	0.122	6.69573e-09	Miscellaneous Secretory Cell 2	C11orf71
1.17748e-30	1.91868	0.785	0.489	1.97439e-26	Miscellaneous Secretory Cell 2	DDAH2
2.92238e-18	1.91448	0.299	0.093	4.90025e-14	Miscellaneous Secretory Cell 2	GUCA1B
3.86257e-26	1.9127	0.382	0.109	6.47676e-22	Miscellaneous Secretory Cell 2	FGF17
1.73829e-16	1.89408	0.333	0.118	2.91476e-12	Miscellaneous Secretory Cell 2	PRORP
6.96306e-11	1.88247	0.243	0.092	1.16757e-06	Miscellaneous Secretory Cell 2	MOSMO
1.08277e-15	1.86107	0.299	0.1	1.81559e-11	Miscellaneous Secretory Cell 2	CASTOR1
3.38502e-17	1.83534	0.424	0.175	5.67601e-13	Miscellaneous Secretory Cell 2	LSM6
1.40197e-12	1.8288	0.319	0.132	2.35082e-08	Miscellaneous Secretory Cell 2	YJEFN3
1.97337e-18	1.81329	0.396	0.15	3.30895e-14	Miscellaneous Secretory Cell 2	LPXN
8.0134e-17	1.81088	0.299	0.097	1.34369e-12	Miscellaneous Secretory Cell 2	CLUAP1
1.72615e-12	1.80648	0.236	0.079	2.8944e-08	Miscellaneous Secretory Cell 2	CLEC4A
1.52522e-13	1.78884	0.368	0.162	2.55749e-09	Miscellaneous Secretory Cell 2	KPTN
8.05706e-12	1.78477	0.243	0.086	1.35101e-07	Miscellaneous Secretory Cell 2	ZNF436
2.49649e-11	1.77341	0.25	0.092	4.18612e-07	Miscellaneous Secretory Cell 2	NFU1
7.01429e-08	1.75165	0.243	0.107	0.00117616	Miscellaneous Secretory Cell 2	CRABP2
1.63553e-10	1.75151	0.201	0.068	2.74246e-06	Miscellaneous Secretory Cell 2	ATP6V1E1
1.03653e-21	1.73849	0.576	0.275	1.73805e-17	Miscellaneous Secretory Cell 2	RAB4B
8.18764e-18	1.71976	0.521	0.24	1.3729e-13	Miscellaneous Secretory Cell 2	AHRR
3.08346e-11	1.7168	0.25	0.093	5.17035e-07	Miscellaneous Secretory Cell 2	SNAPC5
2.2531e-16	1.71223	0.319	0.109	3.77799e-12	Miscellaneous Secretory Cell 2	OVGP1
3.04437e-13	1.70946	0.292	0.106	5.10481e-09	Miscellaneous Secretory Cell 2	ADAM8
2.032e-13	1.70796	0.354	0.154	3.40725e-09	Miscellaneous Secretory Cell 2	WASL
2.73935e-17	1.70609	0.583	0.322	4.59335e-13	Miscellaneous Secretory Cell 2	KCNK6
2.70851e-11	1.70206	0.236	0.085	4.54162e-07	Miscellaneous Secretory Cell 2	MTHFS
9.62043e-09	1.68025	0.25	0.109	0.000161315	Miscellaneous Secretory Cell 2	TTLL6
4.78331e-14	1.67205	0.389	0.175	8.02066e-10	Miscellaneous Secretory Cell 2	SLC45A3
1.45149e-13	1.67169	0.299	0.11	2.43386e-09	Miscellaneous Secretory Cell 2	RNF14
3.98254e-18	1.66372	0.59	0.307	6.67793e-14	Miscellaneous Secretory Cell 2	PPP1R10
1.99992e-13	1.66334	0.299	0.11	3.35346e-09	Miscellaneous Secretory Cell 2	CYP20A1
7.69709e-14	1.66141	0.382	0.161	1.29065e-09	Miscellaneous Secretory Cell 2	AK1
1.04153e-09	1.66131	0.222	0.084	1.74644e-05	Miscellaneous Secretory Cell 2	DNAJB6
5.32623e-12	1.6608	0.333	0.142	8.93102e-08	Miscellaneous Secretory Cell 2	THOC7
1.27737e-10	1.64627	0.229	0.084	2.14189e-06	Miscellaneous Secretory Cell 2	MPZL3
2.17237e-06	1.64207	0.236	0.118	0.0364263	Miscellaneous Secretory Cell 2	SHISA5
7.75155e-13	1.63252	0.243	0.08	1.29978e-08	Miscellaneous Secretory Cell 2	KNDC1
3.35373e-08	1.63023	0.25	0.111	0.000562354	Miscellaneous Secretory Cell 2	CAPN9
1.38083e-08	1.62609	0.215	0.086	0.000231537	Miscellaneous Secretory Cell 2	CTSS
8.52425e-22	1.62462	0.542	0.237	1.42935e-17	Miscellaneous Secretory Cell 2	CTTNBP2NL
5.42846e-16	1.62454	0.396	0.16	9.10245e-12	Miscellaneous Secretory Cell 2	GPKOW
2.18378e-10	1.61129	0.236	0.089	3.66176e-06	Miscellaneous Secretory Cell 2	HINT3
8.44398e-14	1.61123	0.396	0.175	1.41589e-09	Miscellaneous Secretory Cell 2	TRAPPC6A
1.0956e-14	1.60979	0.361	0.144	1.83709e-10	Miscellaneous Secretory Cell 2	ZNF766
5.29362e-12	1.60564	0.278	0.106	8.87634e-08	Miscellaneous Secretory Cell 2	DMAC1
8.41417e-13	1.60058	0.312	0.124	1.41089e-08	Miscellaneous Secretory Cell 2	STYXL1
1.99583e-13	1.60038	0.472	0.238	3.3466e-09	Miscellaneous Secretory Cell 2	ADM5
2.80914e-16	1.57817	0.41	0.167	4.71037e-12	Miscellaneous Secretory Cell 2	PMVK
6.52224e-07	1.57591	0.236	0.109	0.0109365	Miscellaneous Secretory Cell 2	TAMALIN
6.49735e-24	1.57081	0.535	0.218	1.08948e-19	Miscellaneous Secretory Cell 2	MUC12
6.13772e-18	1.56443	0.493	0.22	1.02917e-13	Miscellaneous Secretory Cell 2	EMC2
4.22802e-12	1.56097	0.361	0.159	7.08955e-08	Miscellaneous Secretory Cell 2	WDR83OS
2.50954e-10	1.5541	0.479	0.27	4.20799e-06	Miscellaneous Secretory Cell 2	C12orf57
2.24227e-08	1.55052	0.278	0.128	0.000375983	Miscellaneous Secretory Cell 2	RHBDL1
1.41949e-06	1.54292	0.208	0.096	0.0238021	Miscellaneous Secretory Cell 2	ZNF223
1.06037e-07	1.54018	0.25	0.115	0.00177803	Miscellaneous Secretory Cell 2	PIK3C3
6.40235e-12	1.53519	0.347	0.155	1.07355e-07	Miscellaneous Secretory Cell 2	SYF2
1.82577e-14	1.52641	0.424	0.189	3.06145e-10	Miscellaneous Secretory Cell 2	MOB4
4.12477e-11	1.52366	0.403	0.2	6.91641e-07	Miscellaneous Secretory Cell 2	TBC1D10A
2.08789e-11	1.51953	0.354	0.161	3.50098e-07	Miscellaneous Secretory Cell 2	SMIM5
9.19878e-09	1.51218	0.236	0.097	0.000154245	Miscellaneous Secretory Cell 2	FMC1
2.38667e-07	1.50245	0.271	0.132	0.00400197	Miscellaneous Secretory Cell 2	CAMK2D
0	6.3958	0.91	0.023	0	Progenitor Cell 1	PIF1
0	5.15336	0.771	0.036	0	Progenitor Cell 1	KIF20A
0	4.77497	0.756	0.044	0	Progenitor Cell 1	KIF14
0	4.713	0.635	0.031	0	Progenitor Cell 1	CDC20
0	4.64248	0.883	0.066	0	Progenitor Cell 1	ASPM
0	4.64024	0.866	0.069	0	Progenitor Cell 1	PSRC1
0	4.53808	0.912	0.091	0	Progenitor Cell 1	TROAP
0	4.52586	0.69	0.048	0	Progenitor Cell 1	PTTG1
0	4.50195	0.79	0.053	0	Progenitor Cell 1	DLGAP5
0	4.48569	0.337	0.014	0	Progenitor Cell 1	NEK2
0	4.4148	0.645	0.04	0	Progenitor Cell 1	BUB1
0	4.37886	0.598	0.038	0	Progenitor Cell 1	CENPA
0	4.36606	0.665	0.039	0	Progenitor Cell 1	CCNB1
0	4.32191	0.592	0.037	0	Progenitor Cell 1	PIMREG
0	4.3189	0.292	0.014	0	Progenitor Cell 1	PRR11
0	4.27144	0.485	0.027	0	Progenitor Cell 1	CDC25C
0	4.23514	0.746	0.056	0	Progenitor Cell 1	HMMR
0	4.22272	0.827	0.072	0	Progenitor Cell 1	GTSE1
0	4.21559	0.483	0.03	0	Progenitor Cell 1	KIF18A
0	4.19268	0.785	0.07	0	Progenitor Cell 1	CENPE
0	4.17447	0.906	0.108	0	Progenitor Cell 1	PLK1
0	4.16977	0.79	0.069	0	Progenitor Cell 1	CDCA3
0	4.09449	0.63	0.047	0	Progenitor Cell 1	CEP55
0	4.07727	0.447	0.031	0	Progenitor Cell 1	FAM83D
0	4.07327	0.619	0.046	0	Progenitor Cell 1	NUF2
0	4.0177	0.673	0.058	0	Progenitor Cell 1	CDCA2
0	3.99556	0.89	0.094	0	Progenitor Cell 1	KIF2C
0	3.94527	0.271	0.016	0	Progenitor Cell 1	CDKN3
0	3.92996	0.643	0.052	0	Progenitor Cell 1	TTK
0	3.89778	0.592	0.054	0	Progenitor Cell 1	ARHGAP11A
0	3.88191	0.647	0.056	0	Progenitor Cell 1	HJURP
0	3.87668	0.68	0.059	0	Progenitor Cell 1	BIRC5
0	3.86842	0.367	0.023	0	Progenitor Cell 1	AURKA
0	3.84139	0.449	0.031	0	Progenitor Cell 1	KIF4A
0	3.81976	0.766	0.085	0	Progenitor Cell 1	UBE2C
0	3.81288	0.736	0.068	0	Progenitor Cell 1	NDC80
0	3.79733	0.21	0.014	0	Progenitor Cell 1	MYLK2
0	3.78077	0.303	0.023	0	Progenitor Cell 1	CKAP2L
0	3.77346	0.716	0.071	0	Progenitor Cell 1	TOP2A
0	3.76547	0.491	0.039	0	Progenitor Cell 1	SGO2
0	3.76057	0.909	0.11	0	Progenitor Cell 1	KIF18B
0	3.72249	0.823	0.096	0	Progenitor Cell 1	ANLN
0	3.71325	0.79	0.071	0	Progenitor Cell 1	CENPF
0	3.70552	0.833	0.091	0	Progenitor Cell 1	CDK1
0	3.68123	0.727	0.08	0	Progenitor Cell 1	KIF23
0	3.67347	0.764	0.089	0	Progenitor Cell 1	KNSTRN
0	3.62655	0.387	0.032	0	Progenitor Cell 1	NEIL3
0	3.61713	0.583	0.053	0	Progenitor Cell 1	CCNB2
0	3.61203	0.878	0.103	0	Progenitor Cell 1	AURKB
4.44702e-276	3.60846	0.201	0.016	7.45677e-272	Progenitor Cell 1	KNL1
0	3.57333	0.449	0.041	0	Progenitor Cell 1	PARPBP
0	3.55443	0.726	0.079	0	Progenitor Cell 1	NCAPG
0	3.53379	0.929	0.141	0	Progenitor Cell 1	NUSAP1
0	3.52614	0.731	0.082	0	Progenitor Cell 1	CDCA8
0	3.51811	0.855	0.12	0	Progenitor Cell 1	CIT
0	3.48966	0.389	0.034	0	Progenitor Cell 1	SGO1
0	3.45814	0.378	0.04	0	Progenitor Cell 1	RNFT2
0	3.45304	0.459	0.042	0	Progenitor Cell 1	CCNA2
0	3.44612	0.522	0.051	0	Progenitor Cell 1	BUB1B
0	3.41453	0.897	0.142	0	Progenitor Cell 1	ESPL1
0	3.40126	0.797	0.116	0	Progenitor Cell 1	KIF20B
0	3.39501	0.571	0.064	0	Progenitor Cell 1	CENPI
0	3.38652	0.636	0.072	0	Progenitor Cell 1	KIFC1
0	3.3833	0.819	0.114	0	Progenitor Cell 1	PRC1
0	3.366	0.715	0.08	0	Progenitor Cell 1	TPX2
0	3.36334	0.951	0.153	0	Progenitor Cell 1	IQGAP3
0	3.34894	0.65	0.076	0	Progenitor Cell 1	DEPDC1B
0	3.34067	0.437	0.049	0	Progenitor Cell 1	CKAP2
0	3.33625	0.871	0.128	0	Progenitor Cell 1	TACC3
0	3.3215	0.723	0.081	0	Progenitor Cell 1	KIF15
0	3.28366	0.447	0.044	0	Progenitor Cell 1	NCAPH
0	3.28241	0.887	0.148	0	Progenitor Cell 1	SPAG5
0	3.26706	0.939	0.212	0	Progenitor Cell 1	CCNF
0	3.25766	0.571	0.062	0	Progenitor Cell 1	KIF11
0	3.25244	0.826	0.149	0	Progenitor Cell 1	MXD3
5.9477e-295	3.2214	0.238	0.021	9.97311e-291	Progenitor Cell 1	NMU
2.65766e-231	3.11382	0.205	0.02	4.45637e-227	Progenitor Cell 1	RDM1
0	3.1067	0.602	0.079	0	Progenitor Cell 1	ARHGEF39
0	3.09613	0.316	0.035	0	Progenitor Cell 1	BORA
0	3.09081	0.681	0.086	0	Progenitor Cell 1	FOXM1
0	3.08957	0.497	0.056	0	Progenitor Cell 1	SHCBP1
0	3.06919	0.953	0.2	0	Progenitor Cell 1	MKI67
0	3.06703	0.38	0.042	0	Progenitor Cell 1	CIP2A
0	3.03755	0.36	0.039	0	Progenitor Cell 1	TNFAIP8L1
5.54912e-302	3.03734	0.302	0.035	9.30476e-298	Progenitor Cell 1	OIP5
0	3.03694	0.716	0.118	0	Progenitor Cell 1	DBF4B
0	3.03403	0.595	0.077	0	Progenitor Cell 1	TICRR
0	2.99365	0.854	0.168	0	Progenitor Cell 1	INCENP
7.22136e-280	2.93733	0.285	0.033	1.21088e-275	Progenitor Cell 1	SKA3
0	2.88912	0.877	0.201	0	Progenitor Cell 1	CDC25B
0	2.87961	0.543	0.077	0	Progenitor Cell 1	NEURL1B
0	2.87124	0.889	0.196	0	Progenitor Cell 1	HMGB2
0	2.78042	0.598	0.08	0	Progenitor Cell 1	SPC25
0	2.6985	0.83	0.189	0	Progenitor Cell 1	NCAPD2
0	2.64809	0.83	0.156	0	Progenitor Cell 1	WDR62
1.55748e-271	2.63184	0.35	0.053	2.61158e-267	Progenitor Cell 1	POLQ
0	2.62276	0.616	0.107	0	Progenitor Cell 1	CCDC18
0	2.59949	0.663	0.119	0	Progenitor Cell 1	CCDC150
0	2.59729	0.737	0.173	0	Progenitor Cell 1	SCLT1
0	2.59329	0.646	0.112	0	Progenitor Cell 1	POC1A
1.47686e-205	2.58473	0.254	0.036	2.4764e-201	Progenitor Cell 1	MTFR2
0	2.57737	0.657	0.104	0	Progenitor Cell 1	SPC24
0	2.57355	0.427	0.063	0	Progenitor Cell 1	MELK
3.92546e-246	2.56602	0.31	0.045	6.58221e-242	Progenitor Cell 1	PLK4
5.83104e-271	2.56394	0.338	0.049	9.77749e-267	Progenitor Cell 1	DIAPH3
6.23681e-298	2.55509	0.391	0.06	1.04579e-293	Progenitor Cell 1	CENPW
6.19251e-221	2.53531	0.259	0.035	1.03836e-216	Progenitor Cell 1	CENPL
0	2.52243	0.44	0.072	0	Progenitor Cell 1	DMBX1
0	2.50383	0.681	0.134	0	Progenitor Cell 1	LMNB1
1.00927e-215	2.48334	0.284	0.043	1.69234e-211	Progenitor Cell 1	C21orf58
1.65492e-298	2.46739	0.415	0.067	2.77497e-294	Progenitor Cell 1	TRAIP
2.45311e-175	2.46612	0.222	0.032	4.11338e-171	Progenitor Cell 1	REXO5
1.46751e-194	2.45605	0.277	0.045	2.46072e-190	Progenitor Cell 1	DNMT3B
0	2.45388	0.382	0.054	0	Progenitor Cell 1	CKS2
3.73784e-205	2.44048	0.291	0.047	6.26761e-201	Progenitor Cell 1	HYLS1
0	2.43678	0.828	0.207	0	Progenitor Cell 1	SMC4
5.71406e-212	2.43098	0.288	0.045	9.58134e-208	Progenitor Cell 1	RTKN2
2.42139e-256	2.42699	0.513	0.122	4.06019e-252	Progenitor Cell 1	DNAAF3
0	2.40052	0.624	0.155	0	Progenitor Cell 1	KPNA2
0	2.3807	0.908	0.315	0	Progenitor Cell 1	KIF22
0	2.37938	0.734	0.184	0	Progenitor Cell 1	RGS3
0	2.37308	0.654	0.147	0	Progenitor Cell 1	SAPCD2
0	2.36657	0.895	0.293	0	Progenitor Cell 1	ECT2
7.20464e-151	2.3342	0.225	0.038	1.20807e-146	Progenitor Cell 1	FBXO5
3.63791e-193	2.32217	0.312	0.057	6.10004e-189	Progenitor Cell 1	TRIP13
0	2.23961	0.605	0.13	0	Progenitor Cell 1	H2AX
0	2.2206	0.819	0.271	0	Progenitor Cell 1	PHF19
0	2.21989	0.778	0.229	0	Progenitor Cell 1	CKAP5
2.80243e-231	2.2067	0.424	0.088	4.69911e-227	Progenitor Cell 1	G2E3
0	2.20344	0.877	0.289	0	Progenitor Cell 1	RANGAP1
0	2.18473	0.595	0.103	0	Progenitor Cell 1	RRM2
0	2.17532	0.626	0.142	0	Progenitor Cell 1	STIL
7.38074e-211	2.15516	0.353	0.066	1.2376e-206	Progenitor Cell 1	ZNF695
0	2.13097	0.863	0.299	0	Progenitor Cell 1	ARHGAP33
6.23221e-286	2.11847	0.499	0.101	1.04502e-281	Progenitor Cell 1	CENPN
0	2.11052	0.721	0.203	0	Progenitor Cell 1	GEN1
0	2.0969	0.61	0.138	0	Progenitor Cell 1	CEP128
4.53316e-138	2.09684	0.248	0.049	7.6012e-134	Progenitor Cell 1	HMGB3
8.27971e-257	2.08099	0.54	0.129	1.38834e-252	Progenitor Cell 1	GPSM2
0	2.07368	0.92	0.411	0	Progenitor Cell 1	NDE1
7.81193e-159	2.05989	0.28	0.054	1.3099e-154	Progenitor Cell 1	CDCA5
2.78846e-281	2.05677	0.633	0.169	4.67568e-277	Progenitor Cell 1	UBALD2
1.18324e-121	2.05381	0.209	0.039	1.98405e-117	Progenitor Cell 1	HROB
5.54436e-128	2.04136	0.251	0.053	9.29679e-124	Progenitor Cell 1	SUV39H1
1.27667e-227	2.04089	0.446	0.098	2.14073e-223	Progenitor Cell 1	DBF4
4.25872e-127	2.02747	0.253	0.054	7.14102e-123	Progenitor Cell 1	RAD51AP1
5.7809e-189	2.02414	0.329	0.063	9.69342e-185	Progenitor Cell 1	CCSAP
2.79226e-138	2.01064	0.26	0.053	4.68207e-134	Progenitor Cell 1	USP13
8.65138e-155	2.00421	0.281	0.056	1.45066e-150	Progenitor Cell 1	CCDC77
1.05655e-192	1.9984	0.396	0.089	1.77162e-188	Progenitor Cell 1	DTYMK
1.97709e-249	1.98536	0.535	0.127	3.31518e-245	Progenitor Cell 1	CENPO
3.5634e-200	1.97624	0.387	0.082	5.97511e-196	Progenitor Cell 1	UBE2T
4.07899e-165	1.95305	0.289	0.056	6.83966e-161	Progenitor Cell 1	EME1
0	1.94495	0.79	0.244	0	Progenitor Cell 1	TEDC1
2.12821e-201	1.90791	0.446	0.107	3.56858e-197	Progenitor Cell 1	SMC2
1.29435e-170	1.90772	0.33	0.069	2.17037e-166	Progenitor Cell 1	TBC1D31
2.99674e-178	1.90145	0.368	0.081	5.02493e-174	Progenitor Cell 1	E2F7
4.34308e-148	1.9013	0.329	0.077	7.28247e-144	Progenitor Cell 1	E2F8
5.40994e-279	1.89518	0.778	0.26	9.07139e-275	Progenitor Cell 1	CNTRL
9.41066e-163	1.89484	0.342	0.077	1.57798e-158	Progenitor Cell 1	TNFRSF13C
0	1.8767	0.811	0.214	0	Progenitor Cell 1	ZWINT
6.74104e-220	1.87161	0.627	0.196	1.13034e-215	Progenitor Cell 1	CEP70
2.30453e-210	1.86222	0.519	0.139	3.86424e-206	Progenitor Cell 1	EMC9
2.23817e-294	1.85736	0.881	0.373	3.75297e-290	Progenitor Cell 1	ODF2
5.8778e-208	1.85046	0.501	0.13	9.8559e-204	Progenitor Cell 1	CEP152
3.58512e-240	1.84936	0.603	0.166	6.01152e-236	Progenitor Cell 1	REEP4
6.68405e-148	1.83935	0.354	0.088	1.12078e-143	Progenitor Cell 1	KMT5A
1.83581e-168	1.81518	0.4	0.099	3.07829e-164	Progenitor Cell 1	ANKRD62
4.89407e-125	1.81232	0.308	0.077	8.20637e-121	Progenitor Cell 1	FAM110A
5.36583e-170	1.80293	0.391	0.095	8.99742e-166	Progenitor Cell 1	MIS18BP1
2.06122e-110	1.79262	0.241	0.055	3.45626e-106	Progenitor Cell 1	LIN9
2.99021e-284	1.79095	0.931	0.473	5.01398e-280	Progenitor Cell 1	SMTN
2.14731e-90	1.78734	0.207	0.049	3.60062e-86	Progenitor Cell 1	ATP8B3
4.44004e-252	1.77716	0.696	0.218	7.44507e-248	Progenitor Cell 1	TTF2
1.405e-188	1.76278	0.394	0.087	2.3559e-184	Progenitor Cell 1	CENPK
9.69743e-227	1.75905	0.669	0.219	1.62606e-222	Progenitor Cell 1	LBR
1.18853e-293	1.74949	0.839	0.3	1.99293e-289	Progenitor Cell 1	LMNB2
9.96522e-240	1.73408	0.594	0.156	1.67097e-235	Progenitor Cell 1	NCAPG2
2.10585e-114	1.73262	0.269	0.065	3.53109e-110	Progenitor Cell 1	C9orf40
2.30878e-119	1.72298	0.271	0.063	3.87137e-115	Progenitor Cell 1	ORC6
3.14177e-258	1.71693	0.909	0.468	5.26812e-254	Progenitor Cell 1	FZR1
1.01857e-113	1.67072	0.265	0.064	1.70794e-109	Progenitor Cell 1	JPT1
3.96778e-236	1.66787	0.788	0.298	6.65317e-232	Progenitor Cell 1	SUN2
3.37655e-113	1.66654	0.298	0.078	5.6618e-109	Progenitor Cell 1	RAD54B
7.35767e-101	1.6615	0.242	0.059	1.23373e-96	Progenitor Cell 1	ASF1B
4.58922e-139	1.6593	0.395	0.111	7.6952e-135	Progenitor Cell 1	MPHOSPH9
1.68782e-154	1.65513	0.378	0.095	2.83013e-150	Progenitor Cell 1	NDC1
1.64758e-303	1.65505	0.776	0.223	2.76266e-299	Progenitor Cell 1	CENPM
3.21559e-197	1.64217	0.593	0.184	5.3919e-193	Progenitor Cell 1	NEMP1
1.28878e-185	1.62615	0.529	0.153	2.16102e-181	Progenitor Cell 1	CHEK2
2.42708e-177	1.61561	0.54	0.164	4.06973e-173	Progenitor Cell 1	GAS2L3
6.00407e-229	1.59331	0.833	0.36	1.00676e-224	Progenitor Cell 1	CDK5RAP2
1.1128e-198	1.5775	0.721	0.274	1.86594e-194	Progenitor Cell 1	TMPO
6.5381e-125	1.57603	0.337	0.089	1.09631e-120	Progenitor Cell 1	CDCA4
1.62565e-91	1.56814	0.271	0.076	2.72589e-87	Progenitor Cell 1	BRIP1
4.07506e-197	1.56627	0.667	0.234	6.83306e-193	Progenitor Cell 1	BUB3
6.91918e-82	1.55224	0.212	0.054	1.16021e-77	Progenitor Cell 1	METTL4
2.0774e-209	1.54952	0.808	0.349	3.48339e-205	Progenitor Cell 1	BRD8
8.55347e-175	1.52661	0.661	0.245	1.43425e-170	Progenitor Cell 1	GRK6
2.81075e-107	1.52395	0.317	0.089	4.71306e-103	Progenitor Cell 1	C1orf112
3.02852e-125	1.52051	0.37	0.105	5.07822e-121	Progenitor Cell 1	POC5
5.53115e-121	1.51662	0.32	0.084	9.27463e-117	Progenitor Cell 1	ANP32E
2.20468e-77	1.51207	0.213	0.057	3.6968e-73	Progenitor Cell 1	KIAA0586
8.07438e-176	1.50913	0.556	0.171	1.35391e-171	Progenitor Cell 1	NCAPD3
3.12883e-204	1.50797	0.683	0.228	5.24641e-200	Progenitor Cell 1	CEP72
7.90441e-71	1.50751	0.208	0.058	1.32541e-66	Progenitor Cell 1	ZNF714
1.29967e-210	1.50695	0.752	0.277	2.17928e-206	Progenitor Cell 1	STAG3
2.33705e-96	1.50184	0.285	0.079	3.91877e-92	Progenitor Cell 1	EXPH5
9.95795e-42	3.86689	0.306	0.047	1.66975e-37	Progenitor Cell 2	UBB
4.04288e-103	3.71165	0.702	0.114	6.7791e-99	Progenitor Cell 2	UBE2C
1.0339e-91	3.65828	0.556	0.077	1.73365e-87	Progenitor Cell 2	TTK
3.74908e-59	3.49256	0.387	0.055	6.28645e-55	Progenitor Cell 2	PLK4
2.76483e-76	3.34102	0.605	0.106	4.63606e-72	Progenitor Cell 2	NCAPG
4.35053e-87	3.2654	0.685	0.123	7.29496e-83	Progenitor Cell 2	CDK1
2.0092e-24	3.19404	0.492	0.178	3.36902e-20	Progenitor Cell 2	DNAJB1
2.57543e-88	3.13726	0.742	0.144	4.31849e-84	Progenitor Cell 2	PRC1
5.01601e-44	3.1358	0.452	0.096	8.41084e-40	Progenitor Cell 2	HSPA1B
5.1893e-61	3.101	0.532	0.099	8.70143e-57	Progenitor Cell 2	TOP2A
4.78286e-43	3.07846	0.266	0.035	8.01991e-39	Progenitor Cell 2	CKAP2L
1.04413e-47	3.06148	0.419	0.077	1.7508e-43	Progenitor Cell 2	CCNB2
9.43147e-34	3.05994	0.274	0.046	1.58147e-29	Progenitor Cell 2	HROB
2.33672e-37	3.0508	0.347	0.065	3.91822e-33	Progenitor Cell 2	CKAP2
1.19561e-37	3.04717	0.371	0.074	2.00479e-33	Progenitor Cell 2	CENPW
2.28719e-18	3.00439	0.218	0.049	3.83515e-14	Progenitor Cell 2	SGO1
2.36281e-83	2.97891	0.694	0.128	3.96195e-79	Progenitor Cell 2	KIF2C
4.19168e-58	2.96757	0.621	0.145	7.0286e-54	Progenitor Cell 2	WEE1
2.54781e-37	2.91762	0.379	0.077	4.27217e-33	Progenitor Cell 2	ARHGAP11A
3.36406e-49	2.91252	0.419	0.075	5.64085e-45	Progenitor Cell 2	SHCBP1
2.26932e-68	2.90051	0.637	0.128	3.80519e-64	Progenitor Cell 2	ANLN
1.41613e-36	2.84733	0.363	0.072	2.37457e-32	Progenitor Cell 2	NUF2
2.44873e-67	2.84421	0.726	0.179	4.10603e-63	Progenitor Cell 2	SPAG5
2.75375e-93	2.7851	0.879	0.187	4.61749e-89	Progenitor Cell 2	IQGAP3
4.74539e-67	2.78414	0.815	0.232	7.95708e-63	Progenitor Cell 2	MKI67
5.10563e-34	2.76819	0.355	0.072	8.56111e-30	Progenitor Cell 2	BUB1B
1.60909e-51	2.76226	0.645	0.161	2.69812e-47	Progenitor Cell 2	TACC3
1.98342e-70	2.75906	0.782	0.197	3.32579e-66	Progenitor Cell 2	ADM
2.95226e-15	2.75092	0.524	0.26	4.95036e-11	Progenitor Cell 2	HSP90AA1
1.47053e-12	2.73608	0.25	0.081	2.46578e-08	Progenitor Cell 2	NR1D1
2.93489e-30	2.68836	0.306	0.061	4.92122e-26	Progenitor Cell 2	DIAPH3
3.99118e-52	2.62643	0.532	0.111	6.6924e-48	Progenitor Cell 2	CDCA8
2.75071e-59	2.61701	0.79	0.239	4.61239e-55	Progenitor Cell 2	ZWINT
1.67017e-27	2.617	0.25	0.045	2.80053e-23	Progenitor Cell 2	MTFR2
5.33091e-37	2.59217	0.79	0.362	8.93887e-33	Progenitor Cell 2	FTH1
1.17645e-21	2.5862	0.29	0.073	1.97267e-17	Progenitor Cell 2	PCNA
1.66671e-24	2.57661	0.371	0.101	2.79473e-20	Progenitor Cell 2	DEPDC1B
1.62231e-21	2.56792	0.323	0.085	2.72029e-17	Progenitor Cell 2	KIF11
1.92528e-31	2.56686	0.556	0.182	3.22831e-27	Progenitor Cell 2	H1-2
5.53122e-23	2.56642	0.411	0.129	9.27474e-19	Progenitor Cell 2	KNTC1
6.58718e-23	2.55687	0.282	0.066	1.10454e-18	Progenitor Cell 2	ATAD5
8.47355e-19	2.55557	0.234	0.054	1.42085e-14	Progenitor Cell 2	CKS1B
8.69985e-51	2.55399	0.734	0.226	1.45879e-46	Progenitor Cell 2	HMGB2
4.60729e-28	2.54962	0.46	0.131	7.7255e-24	Progenitor Cell 2	CENPU
2.38794e-66	2.54751	0.75	0.175	4.00409e-62	Progenitor Cell 2	NUSAP1
9.42639e-33	2.53328	0.411	0.1	1.58062e-28	Progenitor Cell 2	CDC6
2.59209e-20	2.53199	0.605	0.299	4.34642e-16	Progenitor Cell 2	HSPB1
1.63927e-35	2.49614	0.435	0.1	2.74872e-31	Progenitor Cell 2	TICRR
6.40184e-52	2.48389	0.629	0.152	1.07346e-47	Progenitor Cell 2	CIT
2.08281e-21	2.46599	0.282	0.069	3.49245e-17	Progenitor Cell 2	CKS2
1.03039e-15	2.41875	0.218	0.055	1.72776e-11	Progenitor Cell 2	DNAJB4
2.44754e-31	2.41594	0.565	0.194	4.10404e-27	Progenitor Cell 2	B2M
3.66598e-31	2.41469	0.274	0.048	6.14712e-27	Progenitor Cell 2	RAD21
8.14974e-21	2.41	0.298	0.077	1.36655e-16	Progenitor Cell 2	DTL
8.10745e-43	2.40702	0.935	0.566	1.35946e-38	Progenitor Cell 2	SQSTM1
3.58774e-11	2.40409	0.234	0.078	6.01592e-07	Progenitor Cell 2	HSPA5
2.38348e-18	2.39832	0.339	0.107	3.99663e-14	Progenitor Cell 2	MIS18BP1
6.68114e-31	2.3829	0.331	0.067	1.12029e-26	Progenitor Cell 2	CCNB1
1.53576e-23	2.35903	0.387	0.114	2.57516e-19	Progenitor Cell 2	PARP2
2.08716e-16	2.33751	0.5	0.233	3.49975e-12	Progenitor Cell 2	HSP90B1
5.7931e-37	2.30544	0.46	0.109	9.71388e-33	Progenitor Cell 2	KIF23
1.28152e-43	2.29464	0.573	0.146	2.14886e-39	Progenitor Cell 2	KIF20B
4.91846e-43	2.28983	0.54	0.127	8.24727e-39	Progenitor Cell 2	TROAP
7.79216e-16	2.26642	0.234	0.062	1.30659e-11	Progenitor Cell 2	ORC1
2.31083e-26	2.26261	0.347	0.083	3.8748e-22	Progenitor Cell 2	HJURP
2.84713e-21	2.24938	0.25	0.055	4.77406e-17	Progenitor Cell 2	SLC9A6
2.21046e-21	2.2488	0.323	0.085	3.70649e-17	Progenitor Cell 2	ATAD2
1.78042e-19	2.24592	0.419	0.143	2.98541e-15	Progenitor Cell 2	BNIP5
1.1189e-35	2.22653	0.589	0.184	1.87617e-31	Progenitor Cell 2	UBC
3.01292e-10	2.22353	0.202	0.066	5.05207e-06	Progenitor Cell 2	POLQ
1.2179e-24	2.22331	0.444	0.141	2.04217e-20	Progenitor Cell 2	MDM2
1.61049e-37	2.22162	0.452	0.102	2.70047e-33	Progenitor Cell 2	CDCA3
1.0675e-20	2.21347	0.339	0.096	1.78999e-16	Progenitor Cell 2	ZGRF1
2.90651e-25	2.19746	0.661	0.31	4.87364e-21	Progenitor Cell 2	NCOA7
2.2228e-25	2.19007	0.403	0.113	3.72718e-21	Progenitor Cell 2	DBF4
7.27727e-23	2.18975	0.379	0.11	1.22025e-18	Progenitor Cell 2	SEC24B
5.5072e-25	2.17734	0.524	0.186	9.23447e-21	Progenitor Cell 2	WDR45B
4.77366e-16	2.1721	0.258	0.071	8.00447e-12	Progenitor Cell 2	HILPDA
1.10556e-15	2.15766	0.226	0.057	1.85381e-11	Progenitor Cell 2	CCN1
1.90166e-19	2.14749	0.355	0.11	3.18871e-15	Progenitor Cell 2	CTNNAL1
1.11355e-39	2.14615	0.718	0.247	1.8672e-35	Progenitor Cell 2	FANCI
1.50937e-22	2.14529	0.363	0.102	2.53091e-18	Progenitor Cell 2	HSPE1
2.99236e-22	2.14208	0.419	0.135	5.01759e-18	Progenitor Cell 2	YOD1
3.35263e-21	2.13485	0.387	0.118	5.6217e-17	Progenitor Cell 2	CENPN
7.37478e-10	2.13253	0.202	0.065	1.2366e-05	Progenitor Cell 2	CCN2
4.30569e-28	2.13126	0.532	0.175	7.21978e-24	Progenitor Cell 2	NCAPG2
2.53515e-34	2.12772	0.831	0.474	4.25094e-30	Progenitor Cell 2	PFKFB3
5.25636e-11	2.10849	0.25	0.087	8.81386e-07	Progenitor Cell 2	RAD54B
2.46383e-15	2.10603	0.315	0.104	4.13135e-11	Progenitor Cell 2	CHEK1
1.23816e-23	2.10252	0.411	0.121	2.07614e-19	Progenitor Cell 2	MASTL
2.85269e-28	2.08991	0.565	0.198	4.78339e-24	Progenitor Cell 2	INCENP
8.70718e-18	2.08727	0.323	0.099	1.46002e-13	Progenitor Cell 2	C1orf112
4.31026e-15	2.08666	0.379	0.147	7.22745e-11	Progenitor Cell 2	DDB2
1.74274e-29	2.08368	0.411	0.103	2.92222e-25	Progenitor Cell 2	ASPM
3.29024e-27	2.07686	0.548	0.198	5.51707e-23	Progenitor Cell 2	PPME1
9.65306e-22	2.07109	0.516	0.204	1.61863e-17	Progenitor Cell 2	NUP205
2.41918e-19	2.06949	0.315	0.087	4.05649e-15	Progenitor Cell 2	TBCC
1.26502e-38	2.06894	0.879	0.487	2.12119e-34	Progenitor Cell 2	DDX39A
1.00905e-17	2.06774	0.25	0.062	1.69197e-13	Progenitor Cell 2	NCAPH
4.1759e-08	2.06668	0.419	0.238	0.000700214	Progenitor Cell 2	CXCL3
1.12597e-24	2.06106	0.492	0.163	1.88802e-20	Progenitor Cell 2	STIL
2.81428e-23	2.04722	0.323	0.079	4.71899e-19	Progenitor Cell 2	BMP2
5.44086e-13	2.04586	0.234	0.07	9.12323e-09	Progenitor Cell 2	BARD1
4.60885e-27	2.04585	0.798	0.455	7.72812e-23	Progenitor Cell 2	JUND
3.6497e-09	2.04416	0.242	0.094	6.11981e-05	Progenitor Cell 2	BCL2L12
7.53905e-28	2.0383	0.621	0.234	1.26415e-23	Progenitor Cell 2	SMC4
8.21471e-13	2.03804	0.29	0.099	1.37744e-08	Progenitor Cell 2	ANXA1
1.75522e-15	2.03636	0.21	0.051	2.94316e-11	Progenitor Cell 2	KIF18A
4.92439e-12	2.02272	0.258	0.088	8.25721e-08	Progenitor Cell 2	ABCA12
2.37078e-19	2.02239	0.444	0.16	3.97532e-15	Progenitor Cell 2	CSTB
2.1223e-36	2.02192	0.718	0.277	3.55868e-32	Progenitor Cell 2	HBP1
5.37396e-17	2.01806	0.468	0.197	9.01106e-13	Progenitor Cell 2	KAT6A
1.10567e-25	2.01599	0.589	0.237	1.85399e-21	Progenitor Cell 2	PER1
2.97646e-15	2.00086	0.234	0.062	4.99093e-11	Progenitor Cell 2	RAD51AP1
4.25906e-27	1.99952	0.46	0.135	7.1416e-23	Progenitor Cell 2	NFIL3
7.32367e-25	1.99493	0.46	0.138	1.22803e-20	Progenitor Cell 2	AURKB
1.42915e-10	1.9864	0.258	0.092	2.3964e-06	Progenitor Cell 2	CAMLG
1.78609e-17	1.98242	0.315	0.094	2.99492e-13	Progenitor Cell 2	STARD4
6.72437e-11	1.96523	0.21	0.065	1.12754e-06	Progenitor Cell 2	PLEKHF2
2.18142e-08	1.95908	0.202	0.073	0.00036578	Progenitor Cell 2	CENPJ
1.89777e-24	1.94914	0.516	0.18	3.18217e-20	Progenitor Cell 2	GAS2L3
8.82102e-18	1.94711	0.508	0.22	1.47911e-13	Progenitor Cell 2	ATP5F1B
5.78131e-10	1.94361	0.202	0.065	9.6941e-06	Progenitor Cell 2	TARS1
5.0074e-20	1.9407	0.371	0.113	8.39641e-16	Progenitor Cell 2	FOXM1
5.25324e-15	1.94043	0.347	0.126	8.80863e-11	Progenitor Cell 2	ZUP1
2.82969e-19	1.939	0.315	0.087	4.74483e-15	Progenitor Cell 2	DLGAP5
2.58389e-10	1.93714	0.226	0.077	4.33266e-06	Progenitor Cell 2	TCP1
6.73819e-17	1.92863	0.516	0.225	1.12986e-12	Progenitor Cell 2	HMGCS1
3.95598e-26	1.92781	0.476	0.147	6.63338e-22	Progenitor Cell 2	TENT5A
3.42966e-21	1.92554	0.653	0.32	5.75085e-17	Progenitor Cell 2	ACTB
2.3518e-10	1.92141	0.234	0.081	3.9435e-06	Progenitor Cell 2	FANCD2
2.48234e-20	1.91911	0.476	0.179	4.1624e-16	Progenitor Cell 2	PPP1R15B
1.5487e-39	1.91772	0.75	0.271	2.59686e-35	Progenitor Cell 2	BHLHE40
4.57531e-16	1.91513	0.298	0.09	7.67188e-12	Progenitor Cell 2	CEBPZ
6.04218e-12	1.90328	0.218	0.066	1.01315e-07	Progenitor Cell 2	NR4A2
1.39536e-19	1.90273	0.339	0.098	2.33973e-15	Progenitor Cell 2	KIFC1
2.73119e-13	1.90214	0.306	0.106	4.57966e-09	Progenitor Cell 2	PSRC1
5.22827e-21	1.90116	0.581	0.253	8.76676e-17	Progenitor Cell 2	BUB3
3.94622e-18	1.89411	0.234	0.055	6.61702e-14	Progenitor Cell 2	ATF3
1.80542e-21	1.8939	0.508	0.188	3.02732e-17	Progenitor Cell 2	NCAPD3
3.27314e-20	1.88112	0.653	0.333	5.48839e-16	Progenitor Cell 2	SLC3A2
6.40682e-16	1.88045	0.323	0.105	1.07429e-11	Progenitor Cell 2	COPS3
3.40231e-11	1.87968	0.266	0.096	5.70499e-07	Progenitor Cell 2	UBE2T
2.76529e-14	1.8791	0.282	0.089	4.63685e-10	Progenitor Cell 2	ZBTB5
1.2375e-10	1.87599	0.234	0.079	2.07504e-06	Progenitor Cell 2	MELK
4.31412e-23	1.87568	0.452	0.146	7.23391e-19	Progenitor Cell 2	RBPJ
1.31602e-17	1.87486	0.339	0.104	2.2067e-13	Progenitor Cell 2	SPC25
2.64535e-11	1.87481	0.218	0.068	4.43573e-07	Progenitor Cell 2	BUB1
4.97133e-11	1.85768	0.202	0.061	8.33592e-07	Progenitor Cell 2	ZNF639
1.44135e-33	1.85605	0.839	0.442	2.41685e-29	Progenitor Cell 2	EFNA1
4.40314e-17	1.85602	0.331	0.104	7.38319e-13	Progenitor Cell 2	SELENOK
3.01306e-11	1.84932	0.25	0.086	5.0523e-07	Progenitor Cell 2	CDK2AP2
2.83731e-15	1.84688	0.46	0.199	4.7576e-11	Progenitor Cell 2	CEP135
4.43205e-13	1.84331	0.347	0.132	7.43166e-09	Progenitor Cell 2	AARS1
2.43735e-37	1.84169	0.839	0.383	4.08695e-33	Progenitor Cell 2	NDRG1
1.84399e-22	1.82819	0.54	0.21	3.092e-18	Progenitor Cell 2	PPTC7
1.85184e-14	1.81698	0.347	0.125	3.10516e-10	Progenitor Cell 2	ATF4
8.17843e-11	1.81078	0.371	0.165	1.37136e-06	Progenitor Cell 2	NEU1
6.13946e-26	1.80899	0.492	0.153	1.02946e-21	Progenitor Cell 2	RAD54L
1.20447e-10	1.80523	0.202	0.062	2.01965e-06	Progenitor Cell 2	DDX20
8.30705e-19	1.80159	0.298	0.08	1.39293e-14	Progenitor Cell 2	SIAH1
4.46832e-24	1.80114	0.508	0.179	7.49248e-20	Progenitor Cell 2	MET
2.64528e-10	1.7986	0.274	0.106	4.43561e-06	Progenitor Cell 2	HK2
2.0255e-20	1.79095	0.339	0.094	3.39636e-16	Progenitor Cell 2	NAMPT
3.49464e-16	1.78717	0.492	0.216	5.85982e-12	Progenitor Cell 2	CALR
3.29185e-17	1.7868	0.387	0.135	5.51978e-13	Progenitor Cell 2	FUT11
7.93846e-12	1.78668	0.258	0.086	1.33112e-07	Progenitor Cell 2	RHEB
2.13868e-27	1.784	0.419	0.109	3.58614e-23	Progenitor Cell 2	TPX2
9.79425e-20	1.78363	0.508	0.198	1.6423e-15	Progenitor Cell 2	INSIG2
5.45222e-11	1.78068	0.274	0.101	9.14228e-07	Progenitor Cell 2	TMBIM6
1.9353e-21	1.77722	0.315	0.08	3.24511e-17	Progenitor Cell 2	CA9
6.07197e-08	1.77638	0.427	0.231	0.00101815	Progenitor Cell 2	BBC3
3.14954e-14	1.77626	0.282	0.088	5.28114e-10	Progenitor Cell 2	E2F8
7.05256e-22	1.77527	0.702	0.367	1.18257e-17	Progenitor Cell 2	RBM15
2.32714e-20	1.76977	0.669	0.346	3.90215e-16	Progenitor Cell 2	PKM
4.2139e-08	1.76694	0.21	0.079	0.000706587	Progenitor Cell 2	ZNF695
1.15094e-20	1.76523	0.452	0.152	1.9299e-16	Progenitor Cell 2	TK1
6.02829e-30	1.76411	0.677	0.27	1.01082e-25	Progenitor Cell 2	BNIP3L
1.1778e-10	1.76364	0.29	0.112	1.97494e-06	Progenitor Cell 2	RAD18
8.4267e-19	1.76282	0.677	0.358	1.41299e-14	Progenitor Cell 2	DDIT3
1.09577e-10	1.76115	0.347	0.148	1.83739e-06	Progenitor Cell 2	CCDC186
3.97809e-08	1.76107	0.274	0.121	0.000667046	Progenitor Cell 2	DDT
6.7343e-18	1.75136	0.419	0.152	1.12921e-13	Progenitor Cell 2	SASS6
6.44814e-16	1.7459	0.71	0.465	1.08122e-11	Progenitor Cell 2	ACTG1
2.49769e-17	1.74279	0.282	0.077	4.18812e-13	Progenitor Cell 2	PTTG1
3.31649e-19	1.73775	0.694	0.372	5.56109e-15	Progenitor Cell 2	H1-0
1.67396e-11	1.72865	0.347	0.145	2.8069e-07	Progenitor Cell 2	PLK1
2.12764e-13	1.72845	0.258	0.08	3.56762e-09	Progenitor Cell 2	PPARGC1A
3.18911e-37	1.7284	0.79	0.326	5.3475e-33	Progenitor Cell 2	ERRFI1
1.21476e-12	1.72722	0.323	0.121	2.03692e-08	Progenitor Cell 2	APEX1
4.83702e-15	1.72056	0.387	0.146	8.11071e-11	Progenitor Cell 2	VDAC2
4.082e-13	1.71401	0.315	0.111	6.84469e-09	Progenitor Cell 2	SEC24A
1.05307e-19	1.71387	0.468	0.177	1.76579e-15	Progenitor Cell 2	ATXN7L3B
1.1435e-15	1.7133	0.637	0.358	1.91742e-11	Progenitor Cell 2	CEBPG
7.13865e-07	1.70873	0.234	0.103	0.0119701	Progenitor Cell 2	ABCE1
1.29635e-07	1.70842	0.258	0.112	0.00217372	Progenitor Cell 2	RNF5
3.37564e-17	1.70329	0.363	0.122	5.66027e-13	Progenitor Cell 2	NUP35
8.87857e-15	1.69499	0.605	0.347	1.48876e-10	Progenitor Cell 2	CLK1
3.29475e-16	1.68341	0.605	0.334	5.52463e-12	Progenitor Cell 2	EMD
1.37509e-19	1.67576	0.484	0.18	2.30575e-15	Progenitor Cell 2	MTF2
1.69159e-16	1.67193	0.621	0.312	2.83646e-12	Progenitor Cell 2	H1-10
3.79938e-23	1.66745	0.468	0.146	6.3708e-19	Progenitor Cell 2	KIF18B
2.06818e-08	1.66718	0.21	0.077	0.000346793	Progenitor Cell 2	C3orf38
8.98176e-17	1.66671	0.532	0.237	1.50606e-12	Progenitor Cell 2	CHMP1B
2.54912e-13	1.6639	0.347	0.13	4.27436e-09	Progenitor Cell 2	NONO
5.74998e-14	1.66295	0.524	0.277	9.64157e-10	Progenitor Cell 2	DDX6
4.10354e-08	1.65674	0.379	0.203	0.000688081	Progenitor Cell 2	FAS
1.19024e-16	1.65429	0.508	0.222	1.99579e-12	Progenitor Cell 2	VCL
3.62565e-23	1.65119	0.484	0.163	6.07948e-19	Progenitor Cell 2	FEM1C
1.00636e-11	1.65084	0.21	0.062	1.68746e-07	Progenitor Cell 2	VIRMA
9.49414e-15	1.64855	0.323	0.107	1.59198e-10	Progenitor Cell 2	GTSE1
5.15488e-10	1.6474	0.452	0.239	8.64371e-06	Progenitor Cell 2	SYT8
3.01246e-10	1.64533	0.363	0.166	5.05129e-06	Progenitor Cell 2	PNP
1.51583e-15	1.64336	0.532	0.25	2.54175e-11	Progenitor Cell 2	EPRS1
2.80227e-19	1.6362	0.371	0.113	4.69885e-15	Progenitor Cell 2	PPP1R3B
5.04504e-12	1.63501	0.395	0.173	8.45953e-08	Progenitor Cell 2	CRKL
4.68907e-06	1.6337	0.21	0.095	0.0786264	Progenitor Cell 2	TUBB4B
2.96141e-08	1.63335	0.226	0.089	0.00049657	Progenitor Cell 2	DMBX1
3.539e-17	1.6315	0.645	0.349	5.93419e-13	Progenitor Cell 2	PTTG1IP
1.75114e-11	1.62863	0.403	0.188	2.93631e-07	Progenitor Cell 2	TAF7
2.82165e-29	1.61922	0.839	0.494	4.73134e-25	Progenitor Cell 2	PPP1R15A
8.62971e-10	1.61766	0.282	0.114	1.44703e-05	Progenitor Cell 2	SF3B5
3.35481e-13	1.61676	0.379	0.152	5.62534e-09	Progenitor Cell 2	MALT1
1.57883e-07	1.61635	0.306	0.152	0.00264738	Progenitor Cell 2	HSP90AB1
6.29563e-15	1.61567	0.419	0.165	1.05565e-10	Progenitor Cell 2	KCTD9
6.14204e-12	1.61401	0.282	0.099	1.0299e-07	Progenitor Cell 2	WBP11
3.7064e-12	1.61337	0.395	0.172	6.21489e-08	Progenitor Cell 2	PSMB8
3.0817e-15	1.60654	0.476	0.21	5.16739e-11	Progenitor Cell 2	UHRF2
3.64039e-20	1.60325	0.694	0.341	6.1042e-16	Progenitor Cell 2	KIF22
5.27985e-08	1.60251	0.266	0.115	0.000885325	Progenitor Cell 2	CENPP
2.1227e-10	1.60046	0.25	0.088	3.55934e-06	Progenitor Cell 2	SYNJ1
5.15658e-10	1.59851	0.306	0.123	8.64655e-06	Progenitor Cell 2	KBTBD2
2.44181e-12	1.59318	0.306	0.112	4.09443e-08	Progenitor Cell 2	CREB5
3.71303e-12	1.59095	0.379	0.16	6.22601e-08	Progenitor Cell 2	ANKRD37
3.13534e-28	1.5893	0.952	0.772	5.25734e-24	Progenitor Cell 2	KLF5
2.44476e-10	1.58398	0.25	0.088	4.09937e-06	Progenitor Cell 2	RNF183
5.71165e-13	1.58187	0.411	0.18	9.57729e-09	Progenitor Cell 2	SRSF8
9.01292e-14	1.58116	0.444	0.199	1.51129e-09	Progenitor Cell 2	RNF145
9.17572e-17	1.57601	0.702	0.442	1.53859e-12	Progenitor Cell 2	RIOK3
8.33172e-18	1.5719	0.54	0.232	1.39706e-13	Progenitor Cell 2	CDC25B
1.32349e-09	1.56961	0.331	0.146	2.21923e-05	Progenitor Cell 2	BHLHE41
2.3697e-19	1.56603	0.589	0.264	3.97352e-15	Progenitor Cell 2	GATAD2B
1.44358e-07	1.56378	0.21	0.083	0.00242059	Progenitor Cell 2	PRRC1
6.62204e-11	1.56065	0.363	0.157	1.11038e-06	Progenitor Cell 2	OSER1
3.38965e-19	1.55475	0.613	0.288	5.68377e-15	Progenitor Cell 2	MORC3
7.50634e-13	1.55135	0.452	0.215	1.25866e-08	Progenitor Cell 2	RBM22
7.37657e-14	1.5502	0.532	0.273	1.2369e-09	Progenitor Cell 2	SLC20A1
1.51608e-06	1.54956	0.298	0.149	0.0254216	Progenitor Cell 2	CDKN1A
8.78894e-13	1.54885	0.298	0.103	1.47373e-08	Progenitor Cell 2	G2E3
1.8237e-10	1.54654	0.419	0.205	3.05798e-06	Progenitor Cell 2	ARHGAP35
1.08611e-13	1.546	0.492	0.232	1.8212e-09	Progenitor Cell 2	FTL
7.97977e-17	1.54517	0.605	0.32	1.33805e-12	Progenitor Cell 2	ECT2
5.76068e-19	1.54388	0.685	0.344	9.65951e-15	Progenitor Cell 2	SOX4
1.53878e-08	1.54362	0.363	0.182	0.000258022	Progenitor Cell 2	EXOSC8
8.58843e-09	1.54069	0.25	0.097	0.000144011	Progenitor Cell 2	COIL
1.33384e-09	1.53759	0.274	0.107	2.23659e-05	Progenitor Cell 2	NDC1
7.46912e-41	1.53479	0.992	0.841	1.25242e-36	Progenitor Cell 2	ELF3
6.89395e-15	1.53454	0.419	0.163	1.15598e-10	Progenitor Cell 2	RAB1A
6.1391e-17	1.53433	0.476	0.192	1.0294e-12	Progenitor Cell 2	GDF15
1.42521e-15	1.53367	0.355	0.122	2.38979e-11	Progenitor Cell 2	SMC2
7.30978e-36	1.52752	0.984	0.85	1.2257e-31	Progenitor Cell 2	VEGFA
2.24759e-09	1.52582	0.242	0.087	3.76876e-05	Progenitor Cell 2	BIRC5
7.69264e-11	1.52545	0.411	0.193	1.2899e-06	Progenitor Cell 2	RND3
5.24602e-19	1.52528	0.669	0.364	8.79653e-15	Progenitor Cell 2	USP9X
1.41114e-11	1.52444	0.306	0.115	2.3662e-07	Progenitor Cell 2	RIF1
3.9734e-13	1.52249	0.403	0.167	6.6626e-09	Progenitor Cell 2	MAGT1
1.90103e-07	1.51662	0.306	0.147	0.00318764	Progenitor Cell 2	CXCL2
1.90925e-16	1.51427	0.331	0.102	3.20144e-12	Progenitor Cell 2	CENPE
2.18694e-17	1.51204	0.685	0.407	3.66706e-13	Progenitor Cell 2	KDM3A
1.20609e-15	1.51027	0.589	0.294	2.02237e-11	Progenitor Cell 2	EWSR1
2.60322e-05	1.50962	0.274	0.148	0.436508	Progenitor Cell 2	TOPBP1
1.4135e-08	1.50876	0.282	0.121	0.000237016	Progenitor Cell 2	MGME1
1.03361e-15	1.50309	0.508	0.224	1.73316e-11	Progenitor Cell 2	FMR1
9.21183e-06	1.50301	0.29	0.156	0.154464	Progenitor Cell 2	TSPYL1
2.37826e-07	1.50298	0.202	0.076	0.00398786	Progenitor Cell 2	RAB33B
4.06991e-293	6.03276	0.262	0.006	6.82442e-289	Secretory Progenitor	KLK12
0	5.71791	0.585	0.019	0	Secretory Progenitor	NEURL1
0	5.59978	0.445	0.016	0	Secretory Progenitor	ATOH1
5.13194e-124	4.61931	0.207	0.01	8.60523e-120	Secretory Progenitor	ANXA13
1.66267e-75	4.44238	0.896	0.441	2.78797e-71	Secretory Progenitor	FCGBP
2.07499e-52	4.28824	0.22	0.026	3.47935e-48	Secretory Progenitor	GALNT8
8.56371e-106	4.25934	0.61	0.11	1.43596e-101	Secretory Progenitor	REG4
9.8277e-61	3.72151	0.232	0.025	1.64791e-56	Secretory Progenitor	CA8
1.05745e-91	3.65787	0.287	0.026	1.77314e-87	Secretory Progenitor	ELAPOR1
3.76889e-89	3.52747	0.39	0.049	6.31967e-85	Secretory Progenitor	DLL4
5.02025e-71	3.41749	0.348	0.048	8.41795e-67	Secretory Progenitor	PHGR1
4.3434e-103	3.34972	0.86	0.247	7.28302e-99	Secretory Progenitor	TFF3
4.75488e-30	3.31699	0.207	0.038	7.97299e-26	Secretory Progenitor	WNT4
5.61431e-45	3.0293	0.256	0.039	9.41408e-41	Secretory Progenitor	KALRN
1.09693e-46	3.01375	0.47	0.124	1.83933e-42	Secretory Progenitor	NTN4
4.91298e-39	2.96354	0.378	0.094	8.23809e-35	Secretory Progenitor	DLL1
6.93466e-92	2.93386	0.762	0.196	1.1628e-87	Secretory Progenitor	LFNG
4.17256e-31	2.91045	0.25	0.051	6.99655e-27	Secretory Progenitor	TENT5C
9.06695e-35	2.84095	0.36	0.093	1.52035e-30	Secretory Progenitor	LRRC26
1.15431e-54	2.71789	0.488	0.114	1.93555e-50	Secretory Progenitor	FER1L6
6.79073e-36	2.67921	0.238	0.041	1.13867e-31	Secretory Progenitor	RET
2.45264e-54	2.66737	0.604	0.183	4.11258e-50	Secretory Progenitor	IL13RA1
6.08176e-82	2.64877	0.915	0.401	1.01979e-77	Secretory Progenitor	SCNN1A
1.89406e-43	2.64479	0.512	0.157	3.17596e-39	Secretory Progenitor	ST6GALNAC1
4.16011e-14	2.60902	0.207	0.066	6.97567e-10	Secretory Progenitor	FAM241B
3.12781e-44	2.57219	0.427	0.103	5.24471e-40	Secretory Progenitor	ENTPD8
3.31259e-46	2.55868	0.628	0.226	5.55455e-42	Secretory Progenitor	HPCAL1
1.47812e-25	2.54352	0.226	0.049	2.47852e-21	Secretory Progenitor	NXPE2
1.8169e-37	2.51923	0.402	0.107	3.04657e-33	Secretory Progenitor	RAB26
4.26041e-27	2.49756	0.36	0.11	7.14385e-23	Secretory Progenitor	CAPN9
2.61897e-45	2.47934	0.622	0.212	4.39149e-41	Secretory Progenitor	PTPRN2
2.38363e-48	2.35705	0.634	0.214	3.99688e-44	Secretory Progenitor	FGFR2
1.2977e-15	2.34263	0.22	0.068	2.17598e-11	Secretory Progenitor	FOXA2
2.91093e-28	2.32975	0.64	0.343	4.88106e-24	Secretory Progenitor	SOX4
2.85948e-37	2.27441	0.61	0.248	4.79477e-33	Secretory Progenitor	RAB15
1.80335e-47	2.23414	0.829	0.43	3.02386e-43	Secretory Progenitor	RAP1GAP
2.97354e-28	2.23171	0.384	0.12	4.98604e-24	Secretory Progenitor	SIDT1
4.08748e-17	2.19445	0.274	0.091	6.85388e-13	Secretory Progenitor	ZSCAN2
1.48146e-31	2.16571	0.75	0.392	2.48412e-27	Secretory Progenitor	MUC2
6.45228e-40	2.11382	0.689	0.275	1.08192e-35	Secretory Progenitor	NXPE1
5.92212e-18	2.10955	0.232	0.065	9.93021e-14	Secretory Progenitor	CYP2W1
7.15485e-46	2.07245	0.841	0.44	1.19972e-41	Secretory Progenitor	HES6
1.06535e-18	2.05633	0.317	0.111	1.78639e-14	Secretory Progenitor	FAM174B
4.76478e-14	2.03079	0.207	0.064	7.98959e-10	Secretory Progenitor	TEX45
5.68488e-14	2.0018	0.22	0.072	9.5324e-10	Secretory Progenitor	FAM227A
9.33065e-38	1.98853	0.787	0.466	1.56456e-33	Secretory Progenitor	HSD11B2
3.57212e-11	1.9805	0.207	0.075	5.98972e-07	Secretory Progenitor	PRR36
4.32127e-30	1.9484	0.579	0.247	7.24591e-26	Secretory Progenitor	SPDEF
4.10598e-34	1.94044	0.726	0.393	6.8849e-30	Secretory Progenitor	TEAD2
1.8895e-16	1.93621	0.262	0.086	3.16832e-12	Secretory Progenitor	SMPD3
5.22062e-28	1.92245	0.579	0.26	8.75394e-24	Secretory Progenitor	GPC2
3.08749e-15	1.91248	0.293	0.108	5.17711e-11	Secretory Progenitor	WIPI1
1.43334e-16	1.89968	0.238	0.072	2.40343e-12	Secretory Progenitor	TP53INP1
1.89332e-19	1.89874	0.409	0.166	3.17472e-15	Secretory Progenitor	SPON2
1.34327e-30	1.88467	0.732	0.397	2.25239e-26	Secretory Progenitor	CRACR2A
9.28925e-10	1.85246	0.201	0.077	1.55762e-05	Secretory Progenitor	MAP2K6
8.2834e-29	1.80281	0.22	0.042	1.38896e-24	Secretory Progenitor	RIMBP2
2.0602e-14	1.78952	0.213	0.066	3.45454e-10	Secretory Progenitor	LGALS9
5.39008e-11	1.74652	0.232	0.089	9.03809e-07	Secretory Progenitor	SLC2A10
6.23782e-24	1.74098	0.634	0.35	1.04596e-19	Secretory Progenitor	ITPR2
2.2849e-11	1.74037	0.293	0.129	3.83132e-07	Secretory Progenitor	GFI1
4.15605e-08	1.73979	0.268	0.135	0.000696887	Secretory Progenitor	RGMB
4.8315e-11	1.72527	0.293	0.132	8.10147e-07	Secretory Progenitor	CABLES2
2.09959e-47	1.71697	0.915	0.593	3.52059e-43	Secretory Progenitor	MCF2L
1.29384e-23	1.71646	0.543	0.246	2.16951e-19	Secretory Progenitor	KLF4
2.56051e-21	1.7092	0.567	0.28	4.29347e-17	Secretory Progenitor	SHF
4.46343e-10	1.68915	0.22	0.086	7.48428e-06	Secretory Progenitor	CRYM
1.35662e-37	1.6868	0.835	0.527	2.27479e-33	Secretory Progenitor	FRYL
1.6068e-36	1.66605	0.817	0.444	2.69428e-32	Secretory Progenitor	MUC4
1.30711e-12	1.6654	0.329	0.145	2.19176e-08	Secretory Progenitor	ABCA1
8.01365e-15	1.64296	0.323	0.129	1.34373e-10	Secretory Progenitor	RAB37
1.56341e-13	1.63606	0.378	0.176	2.62153e-09	Secretory Progenitor	MATN2
1.1161e-08	1.6326	0.201	0.082	0.000187148	Secretory Progenitor	ARNT2
1.0965e-08	1.62239	0.201	0.083	0.000183861	Secretory Progenitor	SCN8A
2.11618e-12	1.60326	0.427	0.228	3.54841e-08	Secretory Progenitor	SYTL2
1.93204e-31	1.59928	0.75	0.402	3.23964e-27	Secretory Progenitor	MICAL1
3.85979e-19	1.59219	0.524	0.267	6.4721e-15	Secretory Progenitor	GMDS
5.62565e-13	1.55813	0.39	0.186	9.43308e-09	Secretory Progenitor	AIFM3
2.04688e-11	1.55328	0.39	0.205	3.4322e-07	Secretory Progenitor	WFDC2
2.89135e-08	1.54881	0.201	0.083	0.000484821	Secretory Progenitor	SCG5
2.65512e-10	1.54249	0.268	0.118	4.45211e-06	Secretory Progenitor	LIMD2
1.62733e-13	1.52756	0.39	0.188	2.7287e-09	Secretory Progenitor	NECTIN1
9.28691e-08	1.51327	0.232	0.109	0.00155723	Secretory Progenitor	KREMEN1
7.37717e-12	1.50741	0.427	0.235	1.237e-07	Secretory Progenitor	CHD7
0	4.65569	0.645	0.043	0	Stem Cell	CDC45
0	4.51439	0.395	0.02	0	Stem Cell	DTL
0	4.43266	0.632	0.044	0	Stem Cell	E2F1
0	4.26677	0.285	0.016	0	Stem Cell	EXO1
0	4.23702	0.248	0.013	0	Stem Cell	CLSPN
0	4.15422	0.654	0.057	0	Stem Cell	UHRF1
0	3.97965	0.271	0.02	0	Stem Cell	DSCC1
0	3.94949	0.326	0.024	0	Stem Cell	ZNF367
0	3.89275	0.314	0.023	0	Stem Cell	E2F2
0	3.84824	0.651	0.072	0	Stem Cell	PKMYT1
0	3.83456	0.484	0.041	0	Stem Cell	WDR76
0	3.82057	0.661	0.059	0	Stem Cell	CDT1
0	3.79209	0.37	0.029	0	Stem Cell	MCM10
0	3.5944	0.616	0.063	0	Stem Cell	MYBL2
0	3.58363	0.618	0.068	0	Stem Cell	RAD54L
0	3.55172	0.321	0.027	0	Stem Cell	NRGN
0	3.51466	0.356	0.035	0	Stem Cell	BRIP1
0	3.50659	0.372	0.039	0	Stem Cell	TEDC2
0	3.42442	0.537	0.058	0	Stem Cell	CENPU
0	3.41883	0.446	0.049	0	Stem Cell	GINS4
0	3.41157	0.244	0.025	0	Stem Cell	XRCC2
0	3.38559	0.399	0.041	0	Stem Cell	BRCA1
0	3.36441	0.267	0.025	0	Stem Cell	ORC1
0	3.32795	0.477	0.061	0	Stem Cell	RRM2
0	3.30589	0.518	0.063	0	Stem Cell	POLE2
0	3.29009	0.392	0.047	0	Stem Cell	CENPK
0	3.28771	0.817	0.159	0	Stem Cell	RECQL4
0	3.28386	0.29	0.033	0	Stem Cell	ORC6
0	3.28231	0.374	0.043	0	Stem Cell	E2F7
0	3.27698	0.942	0.266	0	Stem Cell	HELLS
0	3.26928	0.348	0.04	0	Stem Cell	RAD51
0	3.24885	0.397	0.047	0	Stem Cell	CDC6
0	3.24714	0.563	0.078	0	Stem Cell	TK1
0	3.22995	0.409	0.048	0	Stem Cell	SPC25
0	3.19502	0.375	0.045	0	Stem Cell	RIBC2
0	3.18406	0.298	0.032	0	Stem Cell	TCF19
0	3.13395	0.256	0.028	0	Stem Cell	RAD51AP1
0	3.12849	0.265	0.03	0	Stem Cell	CENPH
0	3.12678	0.337	0.04	0	Stem Cell	ATAD2
0	3.10905	0.662	0.102	0	Stem Cell	MCM5
0	3.09515	0.26	0.031	0	Stem Cell	POLQ
0	3.09461	0.493	0.057	0	Stem Cell	MCM2
0	3.08769	0.243	0.029	0	Stem Cell	WDHD1
0	3.06406	0.816	0.163	0	Stem Cell	FANCA
0	3.05667	0.273	0.03	0	Stem Cell	ASF1B
0	3.05417	0.548	0.077	0	Stem Cell	MCM4
0	3.03485	0.34	0.042	0	Stem Cell	MCM6
0	3.03373	0.386	0.049	0	Stem Cell	CDC25A
0	3.02836	0.778	0.151	0	Stem Cell	CENPM
0	3.02563	0.254	0.03	0	Stem Cell	CDCA5
0	3.01464	0.696	0.13	0	Stem Cell	CHAF1A
0	3.00974	0.33	0.044	0	Stem Cell	E2F8
0	3.00144	0.647	0.109	0	Stem Cell	TYMS
0	3.00131	0.737	0.15	0	Stem Cell	TONSL
0	2.98276	0.479	0.065	0	Stem Cell	SPC24
0	2.97195	0.77	0.153	0	Stem Cell	FANCI
0	2.96613	0.363	0.051	0	Stem Cell	BRME1
0	2.96537	0.29	0.041	0	Stem Cell	MELK
0	2.94326	0.246	0.033	0	Stem Cell	EME1
0	2.9018	0.607	0.11	0	Stem Cell	TIMELESS
0	2.8209	0.64	0.104	0	Stem Cell	WDR62
0	2.80748	0.405	0.063	0	Stem Cell	POLA2
0	2.80386	0.342	0.043	0	Stem Cell	PCLAF
0	2.78948	0.273	0.039	0	Stem Cell	CDC7
0	2.77987	0.398	0.063	0	Stem Cell	CENPP
0	2.75671	0.862	0.259	0	Stem Cell	LIG1
0	2.74774	0.279	0.036	0	Stem Cell	PCNA
0	2.74153	0.298	0.05	0	Stem Cell	TNFRSF13C
0	2.73985	0.333	0.05	0	Stem Cell	TP73
0	2.73316	0.566	0.104	0	Stem Cell	NCAPG2
0	2.71914	0.504	0.09	0	Stem Cell	DNA2
0	2.7159	0.74	0.169	0	Stem Cell	MCM3
0	2.69962	0.366	0.052	0	Stem Cell	TICRR
0	2.69217	0.238	0.035	0	Stem Cell	ATAD5
0	2.68577	0.238	0.038	0	Stem Cell	GINS1
0	2.67928	0.396	0.058	0	Stem Cell	KIF15
0	2.66261	0.388	0.066	0	Stem Cell	RFC3
0	2.65488	0.288	0.044	0	Stem Cell	FANCD2
0	2.65407	0.435	0.074	0	Stem Cell	KNTC1
0	2.63197	0.267	0.043	0	Stem Cell	PRIM1
0	2.62465	0.397	0.066	0	Stem Cell	RBL1
0	2.62368	0.221	0.034	0	Stem Cell	NCAPH
0	2.61759	0.222	0.033	0	Stem Cell	DIAPH3
0	2.61364	0.716	0.154	0	Stem Cell	ZWINT
0	2.60019	0.329	0.053	0	Stem Cell	UBE2T
0	2.59125	0.401	0.074	0	Stem Cell	PSMC3IP
0	2.58808	0.236	0.038	0	Stem Cell	TRIP13
0	2.52897	0.388	0.064	0	Stem Cell	FOXM1
0	2.51335	0.829	0.268	0	Stem Cell	POLD1
0	2.46958	0.836	0.262	0	Stem Cell	CHTF18
0	2.46569	0.493	0.098	0	Stem Cell	CEP128
0	2.45299	0.27	0.047	0	Stem Cell	VRK1
0	2.45136	0.287	0.051	0	Stem Cell	RAD54B
0	2.42428	0.334	0.062	0	Stem Cell	CHEK1
0	2.41906	0.252	0.044	0	Stem Cell	SHCBP1
0	2.41295	0.841	0.262	0	Stem Cell	DNMT1
1.14397e-286	2.39563	0.217	0.038	1.91821e-282	Stem Cell	DHFR
0	2.39006	0.295	0.049	0	Stem Cell	CENPI
0	2.38628	0.293	0.052	0	Stem Cell	RFC2
0	2.37415	0.454	0.098	0	Stem Cell	XRCC3
0	2.37272	0.332	0.068	0	Stem Cell	STRIP2
3.50899e-288	2.33151	0.227	0.042	5.88387e-284	Stem Cell	MMS22L
0	2.31708	0.244	0.042	0	Stem Cell	CHAF1B
0	2.30643	0.522	0.078	0	Stem Cell	KIF18B
0	2.30585	0.252	0.047	0	Stem Cell	RFC4
2.25904e-285	2.30333	0.243	0.05	3.78796e-281	Stem Cell	ZNF695
0	2.28369	0.554	0.108	0	Stem Cell	ESPL1
0	2.27805	0.453	0.102	0	Stem Cell	MCM8
0	2.26234	0.411	0.086	0	Stem Cell	POC1A
0	2.24098	0.707	0.216	0	Stem Cell	HAUS5
0	2.20318	0.343	0.074	0	Stem Cell	ITGB3BP
0	2.18652	0.293	0.058	0	Stem Cell	RFC5
0	2.17718	0.319	0.065	0	Stem Cell	RRM1
0	2.16841	0.369	0.061	0	Stem Cell	NCAPG
0	2.15504	0.324	0.058	0	Stem Cell	NDC80
0	2.1482	0.598	0.115	0	Stem Cell	IQGAP3
0	2.14157	0.265	0.053	0	Stem Cell	KIF11
0	2.13087	0.727	0.237	0	Stem Cell	EZH2
0	2.12455	0.443	0.084	0	Stem Cell	AURKB
0	2.10916	0.527	0.096	0	Stem Cell	TACC3
0	2.10506	0.41	0.101	0	Stem Cell	PASK
0	2.09489	0.351	0.076	0	Stem Cell	CENPN
1.51704e-293	2.09456	0.275	0.062	2.54377e-289	Stem Cell	DSN1
0	2.09007	0.308	0.06	0	Stem Cell	KIFC1
1.69142e-304	2.08939	0.288	0.066	2.83618e-300	Stem Cell	CDCA4
0	2.0857	0.455	0.121	0	Stem Cell	FANCG
0	2.07125	0.415	0.094	0	Stem Cell	CCDC150
0	2.04806	0.612	0.176	0	Stem Cell	POLA1
0	2.04681	0.457	0.104	0	Stem Cell	LMNB1
8.33972e-247	2.03535	0.239	0.055	1.39841e-242	Stem Cell	TRAIP
2.05695e-285	2.02591	0.264	0.058	3.44909e-281	Stem Cell	IL17RB
0	2.01505	0.466	0.118	0	Stem Cell	CDCA7
1.62021e-254	2.00058	0.289	0.078	2.71677e-250	Stem Cell	UNG
0	1.99761	0.507	0.13	0	Stem Cell	NCAPD3
0	1.99751	0.417	0.072	0	Stem Cell	CDK1
9.83457e-288	1.99444	0.278	0.064	1.64906e-283	Stem Cell	ZGRF1
1.78325e-240	1.98955	0.218	0.046	2.99016e-236	Stem Cell	BUB1B
0	1.98668	0.265	0.051	0	Stem Cell	HJURP
0	1.96384	0.388	0.101	0	Stem Cell	CENPO
8.80939e-243	1.94975	0.267	0.069	1.47716e-238	Stem Cell	CCNE1
0	1.94445	0.865	0.379	0	Stem Cell	MYO19
0	1.94308	0.482	0.094	0	Stem Cell	CIT
0	1.93856	0.698	0.225	0	Stem Cell	STAG3
0	1.92086	0.33	0.084	0	Stem Cell	SMC2
0	1.90287	0.507	0.151	0	Stem Cell	POLD3
0	1.89569	0.508	0.147	0	Stem Cell	NEMP1
0	1.88573	0.494	0.15	0	Stem Cell	FBF1
0	1.88226	0.86	0.414	0	Stem Cell	POLE
0	1.86464	0.404	0.08	0	Stem Cell	ANLN
1.25061e-207	1.85586	0.236	0.062	2.09703e-203	Stem Cell	DMBX1
0	1.83644	0.646	0.24	0	Stem Cell	LRRC45
3.83252e-307	1.83551	0.296	0.067	6.42637e-303	Stem Cell	DEPDC1B
0	1.8334	0.405	0.119	0	Stem Cell	PAQR4
7.35031e-200	1.82546	0.223	0.057	1.2325e-195	Stem Cell	ZWILCH
3.95487e-307	1.80558	0.344	0.091	6.63153e-303	Stem Cell	CCDC18
1.58656e-230	1.80196	0.26	0.068	2.66035e-226	Stem Cell	HAUS8
6.25524e-272	1.7906	0.255	0.056	1.04888e-267	Stem Cell	CDCA2
0	1.78696	0.517	0.115	0	Stem Cell	NUSAP1
0	1.77697	0.807	0.38	0	Stem Cell	WDR90
1.47082e-256	1.77529	0.306	0.085	2.46627e-252	Stem Cell	GLS2
7.58775e-283	1.76176	0.329	0.091	1.27231e-278	Stem Cell	PHGDH
0	1.75612	0.58	0.173	0	Stem Cell	SMC4
1.09528e-260	1.73554	0.313	0.088	1.83657e-256	Stem Cell	MASTL
2.3757e-254	1.71742	0.321	0.094	3.98357e-250	Stem Cell	DDX11
0	1.70618	0.624	0.251	0	Stem Cell	ENSG00000167747
1.46121e-206	1.7034	0.209	0.048	2.45016e-202	Stem Cell	NUF2
0	1.70283	0.643	0.243	0	Stem Cell	DYNC2I2
0	1.69257	0.601	0.209	0	Stem Cell	TEDC1
4.47036e-224	1.69031	0.269	0.073	7.4959e-220	Stem Cell	ARHGEF39
1.11402e-167	1.68961	0.201	0.054	1.86799e-163	Stem Cell	IQCC
9.92082e-202	1.6856	0.241	0.066	1.66352e-197	Stem Cell	SLF1
3.2708e-185	1.68491	0.225	0.061	5.48448e-181	Stem Cell	SLC25A19
6.87562e-212	1.6843	0.257	0.071	1.1529e-207	Stem Cell	C1orf112
0	1.67497	0.408	0.12	0	Stem Cell	STIL
0	1.66655	0.718	0.274	0	Stem Cell	KIF22
0	1.6569	0.407	0.08	0	Stem Cell	KIF2C
2.76243e-279	1.64176	0.379	0.118	4.63205e-275	Stem Cell	MSH2
0	1.6407	0.555	0.197	0	Stem Cell	PIDD1
8.81254e-179	1.63142	0.234	0.068	1.47769e-174	Stem Cell	SHISA8
2.87143e-246	1.63021	0.25	0.058	4.81481e-242	Stem Cell	BIRC5
9.78087e-219	1.62871	0.226	0.053	1.64006e-214	Stem Cell	TTK
0	1.62867	0.465	0.155	0	Stem Cell	LRP8
0	1.62665	0.427	0.095	0	Stem Cell	PRC1
0	1.62057	0.522	0.189	0	Stem Cell	MTHFD1
0	1.61968	0.678	0.273	0	Stem Cell	NUP210
0	1.60461	0.473	0.161	0	Stem Cell	TMEM201
1.6138e-286	1.60294	0.308	0.077	2.70602e-282	Stem Cell	CDCA8
5.60025e-198	1.59736	0.269	0.081	9.39051e-194	Stem Cell	CFAP119
1.59573e-251	1.59538	0.349	0.11	2.67572e-247	Stem Cell	CEP152
6.85969e-208	1.59066	0.279	0.083	1.15023e-203	Stem Cell	ATRIP
1.73187e-244	1.5745	0.35	0.113	2.904e-240	Stem Cell	SKP2
1.10227e-297	1.5636	0.405	0.127	1.84828e-293	Stem Cell	CHEK2
0	1.56255	0.544	0.195	0	Stem Cell	CEP72
2.28486e-149	1.5621	0.234	0.078	3.83125e-145	Stem Cell	KREMEN2
1.37788e-143	1.56133	0.227	0.076	2.31043e-139	Stem Cell	KISS1R
0	1.55762	0.467	0.13	0	Stem Cell	SPAG5
1.03326e-220	1.55723	0.309	0.097	1.73256e-216	Stem Cell	GFI1
0	1.55677	0.54	0.189	0	Stem Cell	ITPKA
1.613e-191	1.55284	0.255	0.076	2.70468e-187	Stem Cell	DTYMK
8.85002e-189	1.54482	0.264	0.081	1.48397e-184	Stem Cell	CEP78
0	1.53691	0.72	0.298	0	Stem Cell	TCOF1
0	1.5369	0.529	0.199	0	Stem Cell	SLBP
2.12585e-238	1.53471	0.287	0.078	3.56463e-234	Stem Cell	KIF23
2.53576e-172	1.53453	0.252	0.08	4.25196e-168	Stem Cell	SUV39H2
3.2213e-291	1.51933	0.473	0.174	5.40147e-287	Stem Cell	GLB1L2
0	1.5193	0.499	0.177	0	Stem Cell	GEN1
5.50897e-275	1.51587	0.289	0.069	9.23745e-271	Stem Cell	CDCA3
0	1.51332	0.75	0.352	0	Stem Cell	NCAPH2
0	1.51235	0.603	0.239	0	Stem Cell	CTPS1
5.54596e-246	1.50779	0.358	0.115	9.29947e-242	Stem Cell	SASS6
3.79234e-60	1.28721	0.173	0.099	6.35899e-56	Secretory-like TA	RAB37
5.73971e-28	1.21676	0.107	0.065	9.62435e-24	Secretory-like TA	ADH1C
3.44029e-30	1.17237	0.102	0.059	5.76869e-26	Secretory-like TA	MAP2K6
1.13932e-65	1.16437	0.25	0.164	1.91042e-61	Secretory-like TA	SEC16B
1.53811e-22	1.09135	0.108	0.071	2.57911e-18	Secretory-like TA	CRYM
1.57283e-232	1.07124	0.563	0.383	2.63732e-228	Secretory-like TA	SELENBP1
2.35447e-35	1.06686	0.154	0.099	3.94797e-31	Secretory-like TA	ASCL2
3.24173e-43	1.03656	0.169	0.106	5.43574e-39	Secretory-like TA	TRPM5
4.62697e-50	0.990038	0.221	0.147	7.75851e-46	Secretory-like TA	PADI2
5.81047e-131	0.984946	0.361	0.216	9.74299e-127	Secretory-like TA	NXPE1
8.24079e-22	0.982876	0.112	0.075	1.38182e-17	Secretory-like TA	VSIG2
3.44459e-24	0.982377	0.142	0.099	5.77589e-20	Secretory-like TA	SESN3
9.17295e-69	0.980949	0.283	0.19	1.53812e-64	Secretory-like TA	NHERF4
8.24836e-32	0.980296	0.172	0.119	1.38308e-27	Secretory-like TA	SLC4A4
1.51901e-15	0.978928	0.104	0.074	2.54708e-11	Secretory-like TA	P2RX1
1.45637e-20	0.977438	0.162	0.122	2.44204e-16	Secretory-like TA	ZNF774
2.34028e-24	0.961053	0.149	0.106	3.92417e-20	Secretory-like TA	IGDCC4
2.20189e-19	0.953732	0.135	0.098	3.69213e-15	Secretory-like TA	MAOA
5.61623e-28	0.947851	0.168	0.118	9.41729e-24	Secretory-like TA	HIF3A
1.12201e-25	0.947433	0.162	0.116	1.88138e-21	Secretory-like TA	COL18A1
8.33695e-22	0.942353	0.158	0.117	1.39794e-17	Secretory-like TA	DPF3
7.60453e-30	0.936083	0.175	0.123	1.27513e-25	Secretory-like TA	CCL28
1.5764e-23	0.935642	0.178	0.134	2.6433e-19	Secretory-like TA	ANKDD1B
1.31651e-56	0.931689	0.297	0.214	2.20753e-52	Secretory-like TA	FRMD1
1.1757e-191	0.931416	0.597	0.451	1.97142e-187	Secretory-like TA	WNK4
2.32026e-44	0.914561	0.25	0.18	3.89062e-40	Secretory-like TA	PBLD
3.82966e-40	0.910884	0.226	0.159	6.42157e-36	Secretory-like TA	CCDC88B
3.7709e-39	0.909477	0.27	0.208	6.32304e-35	Secretory-like TA	PLA2G4F
3.99309e-16	0.901693	0.125	0.092	6.69561e-12	Secretory-like TA	ENTPD8
1.99575e-18	0.893378	0.158	0.121	3.34648e-14	Secretory-like TA	MMP28
3.3036e-40	0.888022	0.287	0.224	5.53947e-36	Secretory-like TA	SPAG1
1.29487e-32	0.886042	0.206	0.15	2.17124e-28	Secretory-like TA	SCARF1
3.87042e-31	0.87284	0.235	0.181	6.48992e-27	Secretory-like TA	CD200
7.93302e-17	0.862472	0.13	0.096	1.33021e-12	Secretory-like TA	OVGP1
3.89719e-18	0.856751	0.159	0.122	6.5348e-14	Secretory-like TA	ZNF480
8.10416e-13	0.85624	0.105	0.078	1.35891e-08	Secretory-like TA	PPP1R14D
9.66103e-15	0.849686	0.124	0.092	1.61996e-10	Secretory-like TA	IL17REL
5.63653e-14	0.844997	0.124	0.094	9.45134e-10	Secretory-like TA	NEU4
4.02488e-10	0.840281	0.104	0.081	6.74891e-06	Secretory-like TA	ZBTB7C
3.05939e-14	0.840213	0.155	0.124	5.12999e-10	Secretory-like TA	RMDN2
4.65622e-11	0.838743	0.111	0.086	7.80755e-07	Secretory-like TA	DNAH10
6.86082e-19	0.837233	0.215	0.178	1.15042e-14	Secretory-like TA	THSD4
1.49221e-15	0.822893	0.169	0.135	2.50214e-11	Secretory-like TA	TMEM238L
1.17694e-20	0.818122	0.208	0.167	1.9735e-16	Secretory-like TA	PLA2R1
1.36662e-11	0.816991	0.137	0.11	2.29154e-07	Secretory-like TA	RNF32
7.6461e-16	0.811529	0.165	0.131	1.2821e-11	Secretory-like TA	FAM3D
5.48002e-22	0.810572	0.2	0.157	9.1889e-18	Secretory-like TA	CCDC146
3.10713e-20	0.808687	0.137	0.098	5.21004e-16	Secretory-like TA	SHANK1
1.89604e-284	0.793793	0.823	0.718	3.17927e-280	Secretory-like TA	KIF12
1.54744e-92	0.790041	0.508	0.417	2.59474e-88	Secretory-like TA	MYB
7.86706e-08	0.787198	0.14	0.12	0.00131915	Secretory-like TA	SNED1
2.28386e-08	0.78697	0.147	0.126	0.000382958	Secretory-like TA	ZNF30
3.67828e-10	0.784495	0.121	0.096	6.16775e-06	Secretory-like TA	PIK3IP1
1.03822e-22	0.783999	0.246	0.203	1.74089e-18	Secretory-like TA	CAPS
1.08502e-23	0.782497	0.172	0.125	1.81936e-19	Secretory-like TA	COL16A1
2.76751e-42	0.774663	0.334	0.272	4.64057e-38	Secretory-like TA	VWA2
2.62002e-26	0.773499	0.219	0.169	4.39324e-22	Secretory-like TA	MROH7
1.91871e-22	0.772695	0.231	0.188	3.2173e-18	Secretory-like TA	NECTIN3
1.25722e-09	0.769267	0.129	0.106	2.1081e-05	Secretory-like TA	TSPAN12
9.59116e-11	0.764629	0.138	0.112	1.60825e-06	Secretory-like TA	CFAP92
1.85933e-45	0.76134	0.367	0.304	3.11772e-41	Secretory-like TA	SEMA4G
8.00162e-78	0.760821	0.516	0.439	1.34171e-73	Secretory-like TA	MYO1A
3.18034e-34	0.753506	0.378	0.331	5.3328e-30	Secretory-like TA	COX6B2
3.24987e-06	0.750022	0.101	0.085	0.0544937	Secretory-like TA	RGS6
