# Supplementary material for: LSD1 inhibition attenuates targeted therapy-induced lineage plasticity in BRAF mutant colorectal cancer
Source: Mol Cancer. 2025 Apr 23;24:122. doi: 10.1186/s12943-025-02311-z (PMC12016338; doi:10.1186/s12943-025-02311-z)
Supplement: Supplementary file 2 — Supplementary Material 2 [file 12943_2025_2311_MOESM2_ESM.xlsx]

## Sheet: Supplementary Table S2
Supplementary Table S2. Marker genes for epithelial cell clusters from mouse TP KO tumor Flex Gene Expression scRNAseq experiment.
p_val	avg_log2FC	pct.1	pct.2	p_val_adj	cluster	gene
0	9.17583	0.887	0.005	0	EEC	Celf3
0	9.14885	0.403	0.001	0	EEC	Srrm3
0	9.03183	0.55	0.004	0	EEC	Chga
0	8.92965	0.22	0	0	EEC	Asphd1
0	8.77685	0.231	0.001	0	EEC	Ccdc92b
0	8.76809	0.625	0.003	0	EEC	Snap25
0	8.63375	0.25	0.001	0	EEC	Ap3b2
0	8.63196	0.208	0.001	0	EEC	Zdhhc22
0	8.45191	0.263	0.001	0	EEC	Kcnq2
0	8.39974	0.529	0.009	0	EEC	Chgb
0	8.11488	0.529	0.002	0	EEC	Celsr3
0	7.93365	0.443	0.003	0	EEC	Scg5
0	7.9207	0.209	0.001	0	EEC	Syp
0	7.84666	0.614	0.004	0	EEC	Myt1
0	7.7112	0.211	0.001	0	EEC	Disp2
0	7.65264	0.364	0.002	0	EEC	Nrxn2
0	7.62439	0.384	0.002	0	EEC	Gdap1l1
0	7.62396	0.677	0.007	0	EEC	Kcnh6
0	7.58333	0.307	0.002	0	EEC	Tmem63c
0	7.53348	0.219	0.001	0	EEC	Kcnc1
0	7.50334	0.231	0.002	0	EEC	Cdk5r2
0	7.40752	0.235	0.002	0	EEC	Elavl3
0	7.10983	0.312	0.003	0	EEC	Eef1a2
0	7.02168	0.246	0.003	0	EEC	Cplx1
0	7.02122	0.235	0.002	0	EEC	Rab3c
0	7.00706	0.249	0.003	0	EEC	Stxbp5l
0	6.83702	0.22	0.004	0	EEC	Ptprn
0	6.77474	0.398	0.005	0	EEC	Gpr162
0	6.68032	0.677	0.015	0	EEC	Dclk2
0	6.67338	0.309	0.004	0	EEC	Cdh22
0	6.54417	0.225	0.002	0	EEC	Rgs7
0	6.46529	0.386	0.005	0	EEC	St18
0	6.35736	0.643	0.012	0	EEC	Brsk2
0	6.25914	0.724	0.016	0	EEC	Cacna1h
0	6.25725	0.438	0.008	0	EEC	Cabp1
0	6.24499	0.258	0.004	0	EEC	Fbxl16
0	5.9751	0.417	0.008	0	EEC	Hcn3
0	5.93639	0.209	0.005	0	EEC	Gsdma
0	5.92433	0.231	0.004	0	EEC	Rtn2
0	5.91171	0.293	0.006	0	EEC	Lrp11
0	5.89597	0.444	0.015	0	EEC	Ptprn2
0	5.88647	0.328	0.005	0	EEC	Adgrb1
0	5.74585	0.241	0.005	0	EEC	Unc5a
0	5.68156	0.597	0.018	0	EEC	Kcnh2
0	5.63699	0.345	0.009	0	EEC	Sv2a
0	5.51559	0.872	0.045	0	EEC	Rundc3a
0	5.51535	0.268	0.005	0	EEC	Hrh3
0	5.49637	0.296	0.009	0	EEC	Psd
0	5.48962	0.257	0.006	0	EEC	Rims2
0	5.42966	0.294	0.008	0	EEC	Otud7a
0	5.34594	0.272	0.009	0	EEC	Fgf14
0	5.3118	0.362	0.011	0	EEC	Insm1
0	5.29719	0.332	0.011	0	EEC	Cacna1a
0	5.29162	0.398	0.014	0	EEC	Sez6l2
0	5.21399	0.391	0.012	0	EEC	Ccdc187
0	5.13696	0.29	0.009	0	EEC	Vwce
0	5.0889	0.209	0.007	0	EEC	Wscd1
0	5.07678	0.31	0.011	0	EEC	Dner
0	4.9884	0.241	0.008	0	EEC	Gabbr2
0	4.92226	0.211	0.009	0	EEC	Plppr3
0	4.89401	0.243	0.009	0	EEC	Carmil3
0	4.83861	0.328	0.014	0	EEC	Snca
0	4.82325	0.551	0.021	0	EEC	Unc13a
0	4.81119	0.213	0.009	0	EEC	Phf24
0	4.7299	0.283	0.014	0	EEC	Tubb3
0	4.67601	0.25	0.013	0	EEC	Fhad1
0	4.6552	0.337	0.017	0	EEC	Khdrbs3
0	4.65473	0.331	0.03	0	EEC	Spon2
0	4.56226	0.672	0.053	0	EEC	Syt7
0	4.52619	0.498	0.03	0	EEC	Nfasc
0	4.47934	0.627	0.043	0	EEC	Cplx2
0	4.36894	0.375	0.025	0	EEC	Aplp1
0	4.35302	0.343	0.018	0	EEC	Gpr182
0	4.34314	0.276	0.015	0	EEC	Meis3
0	4.33713	0.339	0.018	0	EEC	Cacna1b
0	4.30405	0.307	0.017	0	EEC	Jph4
0	4.28955	0.202	0.01	0	EEC	Kcnk16
0	4.28532	0.294	0.021	0	EEC	Fat4
0	4.23755	0.77	0.092	0	EEC	Snhg11
0	4.20464	0.326	0.021	0	EEC	Eif4e3
0	4.19363	0.556	0.036	0	EEC	Kif1a
0	4.13641	0.643	0.148	0	EEC	Cacna2d1
0	4.11532	0.235	0.013	0	EEC	Prr36
0	4.09295	0.211	0.013	0	EEC	Camk2n2
0	4.04776	0.296	0.022	0	EEC	Ahi1
6.42501e-258	3.9895	0.213	0.019	1.18831e-253	EEC	Dlg4
0	3.9877	0.501	0.048	0	EEC	Cfap44
0	3.9688	0.373	0.028	0	EEC	Eya4
0	3.9134	0.29	0.018	0	EEC	Msi1
0	3.88837	0.644	0.058	0	EEC	Tesc
1.76749e-183	3.87402	0.209	0.025	3.26896e-179	EEC	Peg3
0	3.86707	0.202	0.012	0	EEC	Acsl6
0	3.81166	0.208	0.014	0	EEC	Hs3st3a1
0	3.77267	0.901	0.166	0	EEC	Spock2
0	3.77257	0.616	0.077	0	EEC	Otop1
0	3.77125	0.609	0.058	0	EEC	Pla2g2f
0	3.7144	0.569	0.062	0	EEC	Slc18a1
0	3.69486	0.359	0.035	0	EEC	Pclo
0	3.68535	0.683	0.066	0	EEC	Podn
0	3.66526	0.268	0.024	0	EEC	Cyp2u1
0	3.61894	0.26	0.021	0	EEC	Rab6b
7.06723e-301	3.59626	0.266	0.025	1.30708e-296	EEC	Itga9
0	3.57824	0.269	0.024	0	EEC	Gprin2
0	3.50241	0.608	0.072	0	EEC	Slc30a2
0	3.48769	0.425	0.046	0	EEC	Cpeb3
1.4962e-288	3.45607	0.326	0.039	2.76721e-284	EEC	Hcn2
1.49611e-294	3.45334	0.298	0.032	2.76706e-290	EEC	Cd177
0	3.40172	0.342	0.04	0	EEC	Fgd2
2.20601e-267	3.35559	0.236	0.022	4.08002e-263	EEC	Zfp831
0	3.35361	0.69	0.125	0	EEC	Mt3
0	3.3372	0.375	0.041	0	EEC	Sh2d5
2.85422e-245	3.33705	0.287	0.035	5.27888e-241	EEC	Ak1
0	3.31632	0.668	0.091	0	EEC	Adcy1
0	3.31506	0.569	0.065	0	EEC	Grk3
0	3.31026	0.403	0.038	0	EEC	Arnt2
0	3.27648	0.652	0.111	0	EEC	Map3k15
1.00137e-242	3.2616	0.342	0.05	1.85203e-238	EEC	Map2
2.39723e-186	3.20078	0.214	0.025	4.43367e-182	EEC	Btbd11
0	3.16745	0.627	0.114	0	EEC	Prom2
3.9692e-164	3.15684	0.216	0.029	7.34103e-160	EEC	Rab36
1.20457e-266	3.14906	0.375	0.054	2.22785e-262	EEC	Stac
1.58749e-181	3.13207	0.209	0.025	2.93606e-177	EEC	Tmod2
2.45379e-187	3.12261	0.208	0.024	4.53829e-183	EEC	R3hdml
6.71516e-299	3.1216	0.406	0.058	1.24197e-294	EEC	Plppr2
1.60754e-299	3.11051	0.424	0.063	2.97314e-295	EEC	Serping1
4.4039e-302	3.10561	0.469	0.077	8.14501e-298	EEC	Cadm4
1.2992e-251	3.09314	0.261	0.028	2.40287e-247	EEC	Kcnc3
0	3.08249	0.542	0.09	0	EEC	Adgrl1
0	3.07116	0.535	0.079	0	EEC	Trim62
1.56605e-204	3.06533	0.243	0.03	2.8964e-200	EEC	Fads1
8.57374e-178	3.05159	0.243	0.033	1.58571e-173	EEC	Pcp4l1
2.15177e-201	3.01729	0.277	0.039	3.97969e-197	EEC	Mt4
5.70952e-222	2.99864	0.343	0.053	1.05598e-217	EEC	Tox3
1.05892e-306	2.99801	0.498	0.085	1.95847e-302	EEC	Mapk8ip1
2.63987e-289	2.99344	0.424	0.064	4.88244e-285	EEC	Brsk1
3.87284e-271	2.96681	0.332	0.042	7.16281e-267	EEC	Cpn1
1.21909e-153	2.93179	0.206	0.028	2.25471e-149	EEC	Nol3
3.52189e-228	2.9087	0.25	0.029	6.51373e-224	EEC	Rtl5
1.14191e-306	2.88048	0.57	0.111	2.11197e-302	EEC	Hap1
0	2.86448	0.524	0.07	0	EEC	Spo11
0	2.85965	0.71	0.142	0	EEC	Dbn1
4.51093e-192	2.8517	0.272	0.039	8.34296e-188	EEC	Sox6
0	2.83165	0.512	0.083	0	EEC	Ccdc136
1.29521e-176	2.82305	0.268	0.04	2.39549e-172	EEC	Map1b
7.0882e-160	2.81494	0.222	0.031	1.31096e-155	EEC	Smim5
3.58627e-234	2.81371	0.384	0.063	6.63281e-230	EEC	Plcb4
8.93459e-227	2.8104	0.361	0.057	1.65245e-222	EEC	Podxl2
1.38264e-199	2.80323	0.301	0.045	2.55719e-195	EEC	Amer2
2.49216e-179	2.78622	0.307	0.052	4.60926e-175	EEC	Zfr2
0	2.76493	0.526	0.085	0	EEC	Rgs16
4.89985e-152	2.76217	0.247	0.039	9.06227e-148	EEC	Ptges
0	2.74906	0.38	0.038	0	EEC	Col9a2
9.60593e-226	2.74884	0.386	0.066	1.77662e-221	EEC	Ypel4
1.21391e-212	2.74186	0.315	0.047	2.24513e-208	EEC	Rapgef4
1.11366e-232	2.7358	0.37	0.059	2.05971e-228	EEC	Pik3r3
3.4784e-209	2.73006	0.353	0.059	6.43331e-205	EEC	Scml4
4.58816e-165	2.72284	0.266	0.042	8.48579e-161	EEC	Arfgef3
1.92765e-151	2.71713	0.236	0.036	3.5652e-147	EEC	Rtn4rl1
2.68476e-213	2.69038	0.323	0.049	4.96546e-209	EEC	Myh10
7.3167e-148	2.67122	0.276	0.049	1.35322e-143	EEC	Trib2
2.44105e-137	2.65765	0.246	0.042	4.51472e-133	EEC	Chpt1
8.85084e-153	2.65683	0.271	0.046	1.63696e-148	EEC	Trmt9b
6.1714e-197	2.65484	0.433	0.091	1.1414e-192	EEC	Slc25a35
2.30751e-171	2.63394	0.318	0.057	4.26774e-167	EEC	Pde2a
7.15075e-234	2.62098	0.63	0.17	1.32253e-229	EEC	Cd244a
3.00085e-218	2.60911	0.365	0.06	5.55007e-214	EEC	Ptpru
0	2.59356	0.504	0.084	0	EEC	Col9a3
6.97657e-185	2.58235	0.34	0.06	1.29032e-180	EEC	Dkk3
5.2893e-203	2.57016	0.4	0.076	9.78256e-199	EEC	Tmem191c
4.1598e-228	2.56715	0.387	0.064	7.69355e-224	EEC	Kit
2.57005e-183	2.55217	0.31	0.051	4.75332e-179	EEC	Espn
1.16332e-104	2.5515	0.235	0.048	2.15156e-100	EEC	Tmem86a
1.53359e-127	2.54894	0.23	0.039	2.83638e-123	EEC	Tppp3
1.10209e-279	2.53578	0.679	0.17	2.03831e-275	EEC	Ptpro
9.30204e-122	2.53118	0.25	0.048	1.72041e-117	EEC	Ctsf
6.18228e-201	2.52096	0.491	0.115	1.14341e-196	EEC	Usp35
1.8042e-182	2.51714	0.312	0.052	3.33686e-178	EEC	Cacnb1
4.54483e-307	2.514	0.78	0.213	8.40567e-303	EEC	Ush1c
2.01166e-241	2.51153	0.561	0.128	3.72057e-237	EEC	Fbxo44
5.04764e-204	2.50587	0.69	0.239	9.33561e-200	EEC	Dok7
4.25263e-100	2.50088	0.203	0.038	7.86523e-96	EEC	Slc46a3
1.0392e-118	2.5003	0.227	0.041	1.922e-114	EEC	Mdga2
4.41121e-226	2.49979	0.26	0.03	8.15854e-222	EEC	Myrip
2.16462e-168	2.49533	0.362	0.073	4.00346e-164	EEC	Cbfa2t3
2.72876e-207	2.4877	0.463	0.099	5.04684e-203	EEC	Sntb1
0	2.48311	0.619	0.119	0	EEC	Bmp7
1.28783e-148	2.48165	0.329	0.068	2.38184e-144	EEC	Rnf180
5.87227e-98	2.48035	0.22	0.045	1.08608e-93	EEC	Vps37d
0	2.46799	0.824	0.172	0	EEC	Prox1
2.45388e-124	2.46252	0.258	0.05	4.53845e-120	EEC	Ccdc159
1.73571e-84	2.4449	0.208	0.045	3.2102e-80	EEC	Mpp2
1.05962e-153	2.44374	0.302	0.056	1.95978e-149	EEC	Gpld1
1.37522e-256	2.43749	0.602	0.139	2.54347e-252	EEC	Mcf2l
3.11666e-262	2.42721	0.441	0.073	5.76426e-258	EEC	Nptx1
7.81247e-108	2.41257	0.23	0.045	1.44492e-103	EEC	Atp6v0e2
1.53205e-130	2.40711	0.309	0.066	2.83352e-126	EEC	Kctd17
4.68865e-126	2.39876	0.313	0.07	8.67166e-122	EEC	Tuba1a
1.27219e-153	2.38953	0.354	0.075	2.35291e-149	EEC	Snx32
1.34335e-146	2.37424	0.296	0.056	2.48452e-142	EEC	Pald1
6.89197e-131	2.35901	0.339	0.078	1.27467e-126	EEC	Syt11
1.81414e-109	2.35818	0.243	0.049	3.35524e-105	EEC	Gpc2
2.27005e-86	2.3573	0.205	0.043	4.19846e-82	EEC	Ppp1r3f
7.49692e-115	2.35265	0.238	0.045	1.38656e-110	EEC	Eml5
6.01146e-114	2.34548	0.216	0.038	1.11182e-109	EEC	Prex2
6.51862e-139	2.34063	0.427	0.114	1.20562e-134	EEC	Rph3al
3.87393e-223	2.33038	0.551	0.13	7.16483e-219	EEC	Evl
2.59401e-86	2.30695	0.219	0.048	4.79762e-82	EEC	Alyref2
1.42512e-209	2.28885	0.594	0.162	2.63575e-205	EEC	Gnptg
1.39575e-188	2.28803	0.398	0.079	2.58144e-184	EEC	Dnm1
4.81626e-189	2.28614	0.69	0.25	8.90767e-185	EEC	H2-Q7
4.05407e-111	2.2842	0.217	0.039	7.49801e-107	EEC	Galnt18
1.89048e-115	2.28001	0.25	0.049	3.49644e-111	EEC	Elmo1
3.31671e-129	2.26628	0.405	0.109	6.13426e-125	EEC	Ccdc88a
7.48444e-192	2.26171	0.573	0.161	1.38425e-187	EEC	Evi5l
2.99712e-238	2.2441	0.334	0.046	5.54318e-234	EEC	Jakmip3
2.60722e-90	2.24195	0.202	0.04	4.82205e-86	EEC	Tanc2
1.00291e-102	2.22799	0.249	0.053	1.85488e-98	EEC	Gpr137c
1.39221e-94	2.21319	0.236	0.052	2.57488e-90	EEC	Amy1
1.03314e-155	2.2061	0.457	0.119	1.91079e-151	EEC	Map3k12
6.72442e-127	2.17426	0.386	0.1	1.24368e-122	EEC	Gbp4
1.38452e-213	2.17391	0.647	0.186	2.56068e-209	EEC	Zdhhc1
2.95174e-140	2.17338	0.42	0.11	5.45925e-136	EEC	Sbk1
2.56231e-164	2.1464	0.428	0.1	4.73899e-160	EEC	Kif5c
5.56794e-95	2.13822	0.216	0.044	1.02979e-90	EEC	Hepacam2
5.24137e-102	2.12293	0.285	0.068	9.69391e-98	EEC	Inpp4b
1.30981e-79	2.12076	0.217	0.05	2.42249e-75	EEC	Lpin1
6.46329e-92	2.08506	0.22	0.046	1.19539e-87	EEC	Zap70
4.25017e-99	2.08355	0.302	0.077	7.86069e-95	EEC	Phyh
3.13219e-93	2.08052	0.301	0.079	5.79299e-89	EEC	Tcea2
1.74474e-101	2.07565	0.31	0.079	3.2269e-97	EEC	Samd14
8.60712e-80	2.06545	0.249	0.064	1.59189e-75	EEC	Pcdhb17
2.28115e-107	2.06363	0.318	0.079	4.21898e-103	EEC	Lyrm9
2.98423e-80	2.0567	0.271	0.074	5.51933e-76	EEC	Dpysl2
1.52707e-140	2.05164	0.521	0.164	2.82431e-136	EEC	Ercc6l2
1.81902e-193	2.0516	0.861	0.496	3.36427e-189	EEC	H2-Q6
1.07878e-205	2.04868	0.639	0.182	1.99521e-201	EEC	Wnk2
6.00721e-202	2.04047	0.641	0.182	1.11103e-197	EEC	Dach1
1.24746e-115	2.03508	0.342	0.086	2.30718e-111	EEC	Mvb12b
1.65075e-72	2.03173	0.227	0.058	3.05306e-68	EEC	Adcy9
6.09166e-89	2.02908	0.246	0.057	1.12665e-84	EEC	Ankrd13d
1.10675e-78	2.0268	0.233	0.057	2.04694e-74	EEC	Slc25a33
3.1242e-106	2.02512	0.339	0.09	5.7782e-102	EEC	Fbxo10
1.49189e-141	2.02182	0.485	0.141	2.75925e-137	EEC	Hmgcs2
5.17092e-160	2.02072	0.444	0.107	9.56362e-156	EEC	Klf12
6.10452e-107	2.01846	0.331	0.085	1.12903e-102	EEC	Rap1gap2
6.50097e-124	2.01369	0.359	0.088	1.20235e-119	EEC	Gramd1b
5.26563e-125	2.01209	0.553	0.195	9.73879e-121	EEC	Mapk15
3.81092e-119	2.01052	0.354	0.089	7.0483e-115	EEC	Pde3b
2.90524e-115	2.00414	0.31	0.072	5.37325e-111	EEC	Ttc39c
8.64178e-153	2.00242	0.581	0.194	1.5983e-148	EEC	Trp53inp2
5.23818e-179	2.00139	0.835	0.429	9.68801e-175	EEC	Chd7
2.05751e-107	1.99383	0.4	0.119	3.80537e-103	EEC	Ctxn1
1.09079e-73	1.98743	0.247	0.066	2.01742e-69	EEC	Anpep
1.12901e-131	1.97168	0.54	0.181	2.0881e-127	EEC	Insig1
7.51434e-63	1.96953	0.216	0.059	1.38978e-58	EEC	Col8a1
4.47618e-62	1.96375	0.203	0.053	8.27869e-58	EEC	Palm
7.93535e-69	1.96343	0.216	0.055	1.46764e-64	EEC	Pcdhb18
3.04333e-86	1.96335	0.602	0.299	5.62863e-82	EEC	Slc6a9
6.23303e-85	1.93255	0.299	0.084	1.1528e-80	EEC	Pcbp4
3.96402e-85	1.92633	0.255	0.063	7.33146e-81	EEC	Gas7
2.44006e-132	1.91571	0.479	0.142	4.51289e-128	EEC	Slc4a3
9.03296e-80	1.91346	0.272	0.074	1.67065e-75	EEC	Mex3b
4.05178e-100	1.90308	0.375	0.111	7.49377e-96	EEC	Pdxk
1.57224e-88	1.90133	0.387	0.129	2.90786e-84	EEC	Camk2b
2.0334e-74	1.89917	0.302	0.091	3.76077e-70	EEC	Adh1
2.65194e-65	1.89662	0.23	0.063	4.90476e-61	EEC	Rab4a
1.46962e-205	1.89203	0.82	0.317	2.71807e-201	EEC	Rap1gap
5.04791e-64	1.88752	0.477	0.229	9.33611e-60	EEC	Slc41a1
2.18813e-96	1.87791	0.269	0.063	4.04694e-92	EEC	Esyt3
6.39449e-52	1.87781	0.203	0.059	1.18266e-47	EEC	Akr1c12
4.16596e-64	1.87114	0.217	0.058	7.70494e-60	EEC	Fscn1
1.1883e-143	1.86815	0.521	0.156	2.19777e-139	EEC	Smpd3
1.25365e-85	1.86469	0.35	0.108	2.31862e-81	EEC	Rcor2
1.21234e-131	1.8624	0.55	0.183	2.24223e-127	EEC	Slc22a17
3.38857e-38	1.8584	0.228	0.087	6.26715e-34	EEC	Npy2r
3.20258e-88	1.85815	0.428	0.152	5.92317e-84	EEC	Large2
1.28459e-90	1.85771	0.272	0.067	2.37586e-86	EEC	Tmem150c
2.83503e-115	1.85448	0.57	0.221	5.24339e-111	EEC	Pisd
3.80309e-59	1.85373	0.219	0.062	7.03381e-55	EEC	Rsph9
3.89887e-130	1.85284	0.602	0.22	7.21097e-126	EEC	Mapre3
2.45535e-48	1.85152	0.365	0.165	4.54117e-44	EEC	Ankib1
9.37432e-119	1.84719	0.521	0.179	1.73378e-114	EEC	Rogdi
1.25388e-77	1.84687	0.419	0.158	2.31905e-73	EEC	Vwa2
1.81202e-92	1.8445	0.422	0.143	3.35133e-88	EEC	Bbs2
2.82893e-90	1.83399	0.466	0.179	5.23211e-86	EEC	Ccdc157
1.13851e-59	1.83143	0.228	0.066	2.10568e-55	EEC	Tspan17
2.26423e-49	1.82226	0.213	0.066	4.1877e-45	EEC	Mad2l2
3.64326e-105	1.82045	0.546	0.217	6.73821e-101	EEC	Abca7
4.4703e-73	1.82011	0.288	0.086	8.26783e-69	EEC	Abcg1
2.73168e-100	1.8188	0.428	0.14	5.05224e-96	EEC	Bicdl1
1.01521e-68	1.81584	0.263	0.076	1.87763e-64	EEC	Wnt10a
2.46161e-129	1.8116	0.617	0.236	4.55275e-125	EEC	Nlrc5
1.64466e-135	1.81004	0.748	0.374	3.0418e-131	EEC	Tcf12
5.03975e-115	1.80907	0.498	0.169	9.32102e-111	EEC	H2-Q4
1.49796e-67	1.80779	0.246	0.068	2.77047e-63	EEC	Pik3ap1
2.06425e-80	1.80771	0.271	0.073	3.81782e-76	EEC	Fgd3
1.42727e-87	1.80537	0.395	0.132	2.63973e-83	EEC	Tm7sf2
8.52458e-125	1.79867	0.627	0.245	1.57662e-120	EEC	Gbp8
2.98299e-75	1.78667	0.28	0.08	5.51704e-71	EEC	Rarb
1.03908e-42	1.78484	0.209	0.071	1.92178e-38	EEC	Inpp5j
5.02999e-66	1.78409	0.233	0.064	9.30296e-62	EEC	Xkr4
2.40225e-75	1.78086	0.329	0.105	4.44296e-71	EEC	Entpd5
2.70903e-82	1.7792	0.58	0.268	5.01035e-78	EEC	Myb
1.25459e-87	1.77436	0.34	0.099	2.32037e-83	EEC	Ctnna2
1.53481e-161	1.77204	0.857	0.479	2.83863e-157	EEC	Echdc2
7.44452e-61	1.76264	0.269	0.086	1.37686e-56	EEC	Fam222a
5.35549e-71	1.76078	0.288	0.087	9.90499e-67	EEC	Sidt1
1.69772e-49	1.7561	0.241	0.08	3.13994e-45	EEC	Tmem97
1.14108e-105	1.74551	0.285	0.065	2.11042e-101	EEC	Sox2
1.91939e-96	1.73789	0.403	0.127	3.54992e-92	EEC	Tbc1d30
2.97234e-192	1.73331	0.849	0.367	5.49734e-188	EEC	Erich3
2.2671e-137	1.72985	0.589	0.202	4.19301e-133	EEC	Fblim1
1.51038e-119	1.72129	0.598	0.229	2.79345e-115	EEC	Slc36a1
1.05181e-168	1.71989	0.94	0.735	1.94532e-164	EEC	H2-K1
7.19035e-69	1.71926	0.301	0.095	1.32986e-64	EEC	Grik5
1.9855e-75	1.71115	0.283	0.081	3.67219e-71	EEC	Cela1
1.44743e-94	1.71039	0.409	0.131	2.67701e-90	EEC	Map3k13
1.67829e-108	1.709	0.543	0.204	3.10399e-104	EEC	Sgsm1
2.09315e-83	1.70268	0.37	0.12	3.87129e-79	EEC	Cpt1c
1.61705e-99	1.70256	0.436	0.143	2.99073e-95	EEC	Foxa2
4.94828e-56	1.69858	0.294	0.103	9.15185e-52	EEC	Fam219a
1.82723e-52	1.68542	0.231	0.073	3.37946e-48	EEC	Pcdhb16
1.62082e-34	1.67958	0.214	0.082	2.9977e-30	EEC	Cmtm3
4.46442e-150	1.67776	0.769	0.343	8.25695e-146	EEC	Cuedc1
4.96432e-54	1.67723	0.213	0.062	9.1815e-50	EEC	Ntn4
2.43482e-80	1.66877	0.386	0.132	4.5032e-76	EEC	Slc25a12
4.54623e-107	1.66678	0.578	0.234	8.40826e-103	EEC	Abr
3.57942e-39	1.66663	0.209	0.074	6.62013e-35	EEC	Got1
6.45913e-75	1.66621	0.48	0.206	1.19462e-70	EEC	Mt2
3.57795e-96	1.66524	0.455	0.159	6.61742e-92	EEC	Zfp532
3.95879e-49	1.64774	0.233	0.076	7.32177e-45	EEC	Ccdc39
3.41518e-65	1.64479	0.282	0.088	6.31638e-61	EEC	Slc16a11
2.53237e-55	1.64328	0.269	0.09	4.68362e-51	EEC	H2-Q2
7.68714e-44	1.64324	0.282	0.111	1.42174e-39	EEC	Igtp
9.03131e-53	1.64281	0.211	0.062	1.67034e-48	EEC	Gata5
3.29549e-79	1.64171	0.357	0.116	6.095e-75	EEC	Slc29a1
1.94397e-66	1.63004	0.398	0.158	3.59538e-62	EEC	Chchd10
1.43892e-54	1.62876	0.373	0.156	2.66129e-50	EEC	Cep112
4.57061e-42	1.61544	0.203	0.068	8.45335e-38	EEC	Snn
3.89616e-76	1.61401	0.435	0.17	7.20595e-72	EEC	Focad
5.7908e-39	1.60748	0.306	0.133	1.07101e-34	EEC	Baiap2l2
1.29974e-52	1.59112	0.293	0.107	2.40388e-48	EEC	Amigo1
1.54916e-54	1.58534	0.228	0.069	2.86517e-50	EEC	C9orf72
9.85222e-62	1.58489	0.318	0.111	1.82217e-57	EEC	Krba1
6.2402e-168	1.58326	0.824	0.355	1.15413e-163	EEC	Nkd1
4.61405e-126	1.58164	0.707	0.309	8.53368e-122	EEC	Camk2n1
5.39597e-44	1.58079	0.216	0.072	9.97985e-40	EEC	Gbp9
1.69989e-51	1.57691	0.246	0.081	3.14395e-47	EEC	Atp8a2
6.38954e-89	1.56521	0.439	0.153	1.18175e-84	EEC	Scamp5
1.34702e-61	1.54916	0.252	0.075	2.49131e-57	EEC	Rdh1
2.82559e-58	1.54323	0.312	0.11	5.22593e-54	EEC	Sytl1
6.04225e-49	1.53816	0.265	0.092	1.11751e-44	EEC	Cttnbp2
5.17763e-51	1.53733	0.254	0.085	9.57603e-47	EEC	Stk36
9.82e-40	1.53498	0.222	0.08	1.81621e-35	EEC	Macrod2
5.41741e-68	1.53206	0.392	0.149	1.00195e-63	EEC	Def8
3.91272e-43	1.5265	0.225	0.078	7.23658e-39	EEC	Ttc7b
5.20634e-62	1.52516	0.329	0.116	9.62913e-58	EEC	Pou6f1
2.27434e-92	1.52415	0.606	0.276	4.20639e-88	EEC	Tmem184a
3.16993e-80	1.52048	0.561	0.256	5.86278e-76	EEC	Ppargc1a
1.75646e-60	1.51783	0.343	0.129	3.24858e-56	EEC	Cxxc5
2.33554e-65	1.51346	0.416	0.169	4.31959e-61	EEC	Zfhx2
2.35227e-32	1.50834	0.266	0.119	4.35053e-28	EEC	H2-Aa
6.46511e-69	1.50651	0.534	0.253	1.19572e-64	EEC	Zbp1
2.4091e-63	1.50436	0.474	0.219	4.45563e-59	EEC	Scap
5.53129e-58	1.50201	0.29	0.098	1.02301e-53	EEC	Lrp8
0	4.21296	0.329	0.027	0	ELC	Dapl1
0	3.9025	0.32	0.035	0	ELC	Tat
0	3.58673	0.29	0.032	0	ELC	Aqp4
0	3.44694	0.791	0.237	0	ELC	Cxcl5
0	3.34448	0.286	0.041	0	ELC	Grin1
0	3.31658	0.237	0.031	0	ELC	Itga8
0	3.25135	0.481	0.091	0	ELC	Lbp
0	3.03755	0.555	0.083	0	ELC	Cyp2d34
5.05663e-292	2.9924	0.534	0.177	9.35224e-288	ELC	Fggy
0	2.98501	0.536	0.141	0	ELC	Slco4a1
0	2.95694	0.339	0.065	0	ELC	Adgrg7
0	2.677	0.516	0.148	0	ELC	Lef1
4.21668e-306	2.658	0.396	0.09	7.79874e-302	ELC	Rassf10
2.95796e-161	2.59347	0.284	0.079	5.47075e-157	ELC	Porcn
1.05754e-146	2.53353	0.244	0.063	1.95593e-142	ELC	Mgam2-ps
8.38432e-209	2.39683	0.407	0.127	1.55068e-204	ELC	Tbc1d24
1.23014e-255	2.39531	0.514	0.173	2.27515e-251	ELC	Cd55
7.13612e-171	2.37819	0.279	0.072	1.31983e-166	ELC	Shroom1
0	2.37263	0.578	0.181	0	ELC	Slc5a9
7.1127e-206	2.34854	0.449	0.154	1.31549e-201	ELC	Gk
3.04752e-128	2.3192	0.226	0.06	5.63639e-124	ELC	Myom3
9.85935e-168	2.29582	0.387	0.134	1.82349e-163	ELC	Ldlrad3
2.34263e-217	2.27024	0.404	0.118	4.3327e-213	ELC	Aspg
1.56952e-131	2.20531	0.275	0.084	2.90282e-127	ELC	Fut9
4.36414e-92	2.19581	0.211	0.066	8.07148e-88	ELC	Dync1i1
1.05581e-106	2.17817	0.327	0.13	1.95273e-102	ELC	Slc4a8
1.15875e-148	2.04846	0.407	0.156	2.14311e-144	ELC	Spns2
3.90662e-154	2.04636	0.404	0.149	7.2253e-150	ELC	Lgals12
1.52686e-261	2.01093	0.645	0.265	2.82393e-257	ELC	Trpm6
1.3053e-172	2.00268	0.342	0.101	2.41415e-168	ELC	Wnt16
8.79397e-82	1.97952	0.226	0.08	1.62644e-77	ELC	Rgl1
9.75919e-273	1.97637	0.704	0.309	1.80496e-268	ELC	Slc4a4
4.08473e-211	1.96016	0.576	0.242	7.5547e-207	ELC	Epha4
3.2865e-40	1.9596	0.237	0.121	6.07838e-36	ELC	Dusp1
1.29584e-132	1.93482	0.429	0.187	2.39665e-128	ELC	Nectin4
1.54903e-143	1.91692	0.366	0.129	2.86494e-139	ELC	Pdzk1ip1
1.42666e-74	1.85734	0.206	0.072	2.63861e-70	ELC	Prkch
9.375e-177	1.82392	0.675	0.393	1.73391e-172	ELC	Rnf149
1.46956e-100	1.82368	0.429	0.211	2.71795e-96	ELC	Il1r1
8.06251e-190	1.80973	0.657	0.358	1.49116e-185	ELC	Gnaq
2.1267e-48	1.7837	0.218	0.098	3.93334e-44	ELC	Bambi
5.16691e-153	1.7663	0.44	0.172	9.55619e-149	ELC	Tpm2
3.31731e-262	1.76042	0.833	0.5	6.13536e-258	ELC	Ier3
2.69469e-289	1.75739	0.889	0.62	4.98383e-285	ELC	Lamp2
8.36488e-180	1.75468	0.628	0.315	1.54709e-175	ELC	Gsap
6.35668e-66	1.75166	0.224	0.087	1.17567e-61	ELC	Trim15
3.16487e-123	1.71305	0.421	0.179	5.85343e-119	ELC	Padi4
2.97798e-87	1.70452	0.286	0.113	5.50778e-83	ELC	Sprr2a3
6.54831e-141	1.69768	0.364	0.128	1.21111e-136	ELC	Ly6g
5.48126e-95	1.69747	0.358	0.155	1.01376e-90	ELC	Aspa
2.78245e-56	1.68394	0.225	0.096	5.14614e-52	ELC	Aoc1
2.60404e-113	1.67841	0.372	0.151	4.81617e-109	ELC	Zfp185
3.62104e-40	1.67721	0.229	0.117	6.69711e-36	ELC	Lzts3
2.86725e-69	1.67059	0.27	0.115	5.30298e-65	ELC	Gna14
8.70922e-95	1.66853	0.329	0.135	1.61077e-90	ELC	Il22ra1
4.14402e-122	1.65947	0.411	0.169	7.66436e-118	ELC	Greb1
2.32685e-105	1.60715	0.38	0.164	4.30351e-101	ELC	Kazn
2.85899e-244	1.59663	0.866	0.595	5.28771e-240	ELC	Rdh10
4.20767e-43	1.58491	0.222	0.107	7.78209e-39	ELC	Eif2s2
9.30086e-158	1.57636	0.577	0.276	1.72019e-153	ELC	Slc16a3
1.35843e-115	1.56301	0.474	0.224	2.51242e-111	ELC	Cwh43
1.39445e-50	1.55754	0.275	0.138	2.57903e-46	ELC	Tnfaip2
1.03589e-133	1.54785	0.552	0.281	1.91587e-129	ELC	Npas2
1.3692e-48	1.53999	0.255	0.125	2.53233e-44	ELC	Mpp1
5.79431e-96	1.5386	0.395	0.18	1.07166e-91	ELC	Prkg2
1.41969e-48	1.53556	0.263	0.132	2.62572e-44	ELC	AA986860
6.982e-70	1.53516	0.332	0.161	1.29132e-65	ELC	Pakap.1
2.62257e-120	1.53334	0.521	0.266	4.85044e-116	ELC	Zranb3
3.06461e-55	1.53086	0.239	0.106	5.66799e-51	ELC	Grhl1
1.45805e-44	1.51782	0.266	0.138	2.69667e-40	ELC	Sgk1
3.5328e-79	1.5077	0.425	0.233	6.53391e-75	ELC	Slc31a1
1.80499e-69	1.5039	0.405	0.225	3.33834e-65	ELC	Atrn
0	7.7589	0.546	0.009	0	Goblet	Sval1
0	7.15983	0.226	0.002	0	Goblet	Gal3st2
0	7.14628	0.882	0.28	0	Goblet	Muc2
0	6.97141	0.354	0.055	0	Goblet	Fcgbp
0	6.89697	0.622	0.048	0	Goblet	Reg4
0	6.86515	0.213	0.002	0	Goblet	Hpd
0	6.85254	0.513	0.007	0	Goblet	Ano7
0	6.82019	0.364	0.004	0	Goblet	Tpsg1
0	6.81344	0.772	0.018	0	Goblet	Hepacam2
0	6.74028	0.322	0.025	0	Goblet	Ang4
0	6.73813	0.462	0.119	0	Goblet	Lyz1
0	6.70412	0.541	0.009	0	Goblet	Slc12a8
0	6.69734	0.286	0.075	0	Goblet	Clca1
0	6.50205	0.332	0.009	0	Goblet	Fer1l6
0	6.49094	0.326	0.006	0	Goblet	Capn9
0	6.30913	0.533	0.012	0	Goblet	Atoh1
0	6.30312	0.437	0.063	0	Goblet	Spink1
0	6.27228	0.762	0.025	0	Goblet	Spdef
0	6.26902	0.86	0.137	0	Goblet	Spink4
0	6.24034	0.213	0.004	0	Goblet	Rasd2
0	6.03418	0.735	0.143	0	Goblet	Tff3
0	6.02436	0.214	0.003	0	Goblet	Gpr20
0	5.56851	0.261	0.029	0	Goblet	Itln1
0	5.40033	0.238	0.01	0	Goblet	Upb1
0	5.26169	0.33	0.017	0	Goblet	Cgref1
0	5.25474	0.687	0.039	0	Goblet	Creb3l1
0	5.20553	0.628	0.035	0	Goblet	Sytl2
0	5.19601	0.595	0.035	0	Goblet	Gcnt3
0	5.10421	0.367	0.031	0	Goblet	Hsd11b2
0	5.07637	0.623	0.042	0	Goblet	Bcas1
0	4.90876	0.931	0.209	0	Goblet	Agr2
0	4.81055	0.495	0.024	0	Goblet	Fgfr3
0	4.77896	0.629	0.043	0	Goblet	Galnt10
0	4.62168	0.399	0.032	0	Goblet	Clec2h
0	4.48941	0.283	0.017	0	Goblet	Guca2a
0	4.40802	0.264	0.013	0	Goblet	Igdcc4
0	4.38512	0.615	0.065	0	Goblet	Ramp1
0	4.27522	0.481	0.047	0	Goblet	Muc4
0	4.24949	0.938	0.17	0	Goblet	Ern2
0	4.17228	0.324	0.03	0	Goblet	Ccl6
0	4.04693	0.845	0.16	0	Goblet	Atp2a3
0	3.97318	0.235	0.012	0	Goblet	Ptprn2
0	3.96199	0.477	0.044	0	Goblet	Pde2a
0	3.91843	0.256	0.022	0	Goblet	Kcnk6
0	3.85642	0.487	0.043	0	Goblet	Syt7
0	3.79582	0.478	0.044	0	Goblet	Cldn15
0	3.79349	0.541	0.062	0	Goblet	Creb3l4
0	3.79026	0.28	0.028	0	Goblet	Fut4
0	3.75171	0.391	0.039	0	Goblet	Pld1
0	3.74947	0.215	0.014	0	Goblet	Cacna1b
0	3.61144	0.686	0.104	0	Goblet	Galnt12
0	3.5839	0.484	0.048	0	Goblet	Pla2g2f
0	3.48546	0.226	0.025	0	Goblet	Clec2e
0	3.42808	0.309	0.03	0	Goblet	Tcea3
0	3.38115	0.581	0.131	0	Goblet	Cracr2a
0	3.37062	0.433	0.063	0	Goblet	Cbfa2t3
0	3.33445	0.4	0.049	0	Goblet	Phgr1
0	3.32842	0.211	0.025	0	Goblet	Pla2g10
0	3.3248	0.43	0.061	0	Goblet	B4galnt2
0	3.25876	0.64	0.115	0	Goblet	Atp2c2
0	3.22029	0.558	0.088	0	Goblet	Kcnma1
0	3.20518	0.292	0.035	0	Goblet	Arfgef3
0	3.15139	0.467	0.074	0	Goblet	Selenom
0	3.14752	0.436	0.054	0	Goblet	Kit
0	3.14655	0.212	0.027	0	Goblet	Fam3b
0	3.04627	0.74	0.18	0	Goblet	Galnt7
0	3.02879	0.314	0.046	0	Goblet	Galnt6
0	3.01217	0.679	0.145	0	Goblet	Rasa4
0	2.95429	0.329	0.034	0	Goblet	Duox2
0	2.94564	0.351	0.049	0	Goblet	Fam13a
0	2.92103	0.427	0.081	0	Goblet	Adh1
0	2.88419	0.226	0.04	0	Goblet	B3gnt7
0	2.8715	0.555	0.092	0	Goblet	Capn8
0	2.84861	0.279	0.043	0	Goblet	Chst4
0	2.84086	0.349	0.05	0	Goblet	Smim31
0	2.82127	0.551	0.126	0	Goblet	Pdia5
0	2.81243	0.817	0.271	0	Goblet	Gmds
0	2.76247	0.616	0.117	0	Goblet	Baiap2l2
0	2.69299	0.429	0.076	0	Goblet	Sidt1
0	2.67455	0.663	0.203	0	Goblet	P2rx4
0	2.638	0.638	0.187	0	Goblet	Fut2
0	2.63216	0.247	0.037	0	Goblet	Mcoln2
0	2.6268	0.568	0.128	0	Goblet	Mcf2l
0	2.60506	0.933	0.437	0	Goblet	Oit1
0	2.60416	0.404	0.09	0	Goblet	Tspan13
0	2.58799	0.264	0.06	0	Goblet	Map2k6
0	2.57075	0.734	0.222	0	Goblet	Tspan1
0	2.55377	0.465	0.095	0	Goblet	Slc10a5
0	2.53516	0.456	0.081	0	Goblet	Cdx1
0	2.53115	0.234	0.041	0	Goblet	Nectin1
0	2.48338	0.431	0.09	0	Goblet	Tfcp2l1
0	2.48238	0.455	0.112	0	Goblet	St6galnac6
0	2.44786	0.366	0.076	0	Goblet	Tmc5
0	2.42973	0.782	0.271	0	Goblet	Hgfac
0	2.42923	0.241	0.047	0	Goblet	Pycard
0	2.42786	0.232	0.044	0	Goblet	Kctd14
0	2.37427	0.349	0.078	0	Goblet	Rap1gap2
0	2.37263	0.391	0.08	0	Goblet	Myo1a
0	2.36616	0.206	0.038	0	Goblet	Chpt1
0	2.32522	0.247	0.051	0	Goblet	Hif3a
0	2.28778	0.908	0.544	0	Goblet	Txndc5
0	2.27821	0.52	0.142	0	Goblet	Dll4
1.70687e-140	2.26996	0.218	0.074	3.15686e-136	Goblet	Scin
2.60063e-294	2.25154	0.246	0.055	4.80987e-290	Goblet	Kdelr3
0	2.24561	0.247	0.05	0	Goblet	Trim31
0	2.23351	0.581	0.169	0	Goblet	Nr3c2
0	2.22205	0.369	0.087	0	Goblet	Glt1d1
0	2.20341	0.39	0.108	0	Goblet	Gvin1
0	2.17643	0.578	0.209	0	Goblet	Ffar4
0	2.16938	0.591	0.17	0	Goblet	Foxa3
0	2.14695	0.335	0.089	0	Goblet	Stard4
0	2.12825	0.418	0.109	0	Goblet	Rapgef3
0	2.08719	0.781	0.305	0	Goblet	Rap1gap
0	2.0796	0.533	0.161	0	Goblet	Cpd
0	2.07794	0.571	0.191	0	Goblet	Lrrc26
0	2.05715	0.356	0.102	0	Goblet	Lbh
2.89042e-183	2.04331	0.229	0.068	5.34584e-179	Goblet	Ints6l
0	2.03905	0.491	0.145	0	Goblet	Cdhr5
2.8331e-263	2.03638	0.246	0.059	5.23983e-259	Goblet	Plcb4
3.77579e-265	2.01082	0.3	0.085	6.98333e-261	Goblet	Cyp2d34
8.51091e-257	2.00456	0.316	0.095	1.57409e-252	Goblet	Slc1a4
1.27073e-218	1.99354	0.234	0.062	2.35022e-214	Goblet	Bace2
0	1.96642	0.726	0.326	0	Goblet	Smim14
0	1.94012	0.765	0.376	0	Goblet	Mia3
8.38587e-224	1.93805	0.266	0.077	1.55097e-219	Goblet	Gmppb
0	1.91367	0.471	0.158	0	Goblet	Naip6
1.78117e-206	1.91283	0.289	0.092	3.29427e-202	Goblet	Lonrf3
0	1.90623	0.609	0.212	0	Goblet	Grtp1
3.83478e-183	1.90312	0.236	0.071	7.09243e-179	Goblet	Fkbp11
2.89668e-238	1.90146	0.309	0.094	5.35742e-234	Goblet	Ihh
0	1.88696	0.671	0.242	0	Goblet	Muc3a
0	1.88027	0.992	0.617	0	Goblet	Muc13
0	1.87336	0.445	0.116	0	Goblet	Fam174b
0	1.87328	0.41	0.124	0	Goblet	Crybg2
1.59087e-276	1.87023	0.293	0.077	2.94231e-272	Goblet	Tox
2.26532e-289	1.85581	0.368	0.113	4.18971e-285	Goblet	Car8
3.12363e-305	1.85318	0.505	0.195	5.77714e-301	Goblet	St3gal4
1.04106e-268	1.84651	0.317	0.092	1.92544e-264	Goblet	Cmpk1
0	1.84549	0.472	0.151	0	Goblet	Plcl2
0	1.83572	0.435	0.145	0	Goblet	Rab3d
0	1.82914	0.541	0.213	0	Goblet	Sigmar1
1.2949e-170	1.82902	0.212	0.062	2.39491e-166	Goblet	Arhgef37
0	1.82501	0.829	0.462	0	Goblet	Dnajc10
3.17534e-210	1.82017	0.308	0.102	5.87279e-206	Goblet	Stim2
0	1.81318	0.581	0.225	0	Goblet	Tmco3
0	1.79413	0.517	0.165	0	Goblet	Rab15
6.51386e-246	1.78933	0.405	0.149	1.20474e-241	Goblet	Mmp28
0	1.7787	0.729	0.34	0	Goblet	Herpud1
0	1.76597	0.596	0.255	0	Goblet	Golph3l
0	1.75239	0.805	0.399	0	Goblet	Pigr
0	1.74974	0.646	0.263	0	Goblet	Ica1
2.94319e-237	1.74926	0.382	0.136	5.44344e-233	Goblet	Mgst2
2.80598e-146	1.71398	0.202	0.062	5.18965e-142	Goblet	Slc18a1
0	1.71131	0.595	0.213	0	Goblet	Prss32
2.16212e-286	1.7064	0.441	0.158	3.99885e-282	Goblet	Mgat4b
0	1.69675	0.927	0.611	0	Goblet	Ivns1abp
2.01245e-237	1.69581	0.362	0.123	3.72203e-233	Goblet	Stra6l
0	1.69268	0.602	0.256	0	Goblet	Fam114a1
0	1.69174	0.722	0.344	0	Goblet	Gfpt1
0	1.69032	0.687	0.33	0	Goblet	Pmm2
0	1.68712	0.596	0.25	0	Goblet	Pdxdc1
0	1.68371	0.862	0.479	0	Goblet	Arhgef38
1.12441e-296	1.68307	0.44	0.152	2.07959e-292	Goblet	Nans
0	1.68059	0.494	0.184	0	Goblet	Cdh17
6.19945e-285	1.67897	0.491	0.19	1.14659e-280	Goblet	Cog1
4.89588e-203	1.67673	0.295	0.096	9.05492e-199	Goblet	St6galnac4
3.30956e-239	1.67172	0.273	0.075	6.12103e-235	Goblet	Socs2
7.22525e-282	1.66897	0.54	0.232	1.33631e-277	Goblet	Tnfaip8
0	1.66699	0.71	0.335	0	Goblet	Qsox1
6.04087e-145	1.65267	0.232	0.079	1.11726e-140	Goblet	Sec24d
1.14709e-231	1.6325	0.334	0.109	2.12155e-227	Goblet	Naip2
2.96485e-250	1.62335	0.493	0.209	5.48348e-246	Goblet	C1galt1
2.53961e-269	1.62122	0.385	0.127	4.69701e-265	Goblet	Rnasel
2.52612e-166	1.62007	0.261	0.088	4.67206e-162	Goblet	Tmem263
3.10297e-231	1.61992	0.407	0.154	5.73895e-227	Goblet	Mansc1
0	1.61414	0.455	0.148	0	Goblet	Smpd3
1.04292e-150	1.60603	0.246	0.085	1.92888e-146	Goblet	C1galt1c1
5.20762e-104	1.57585	0.245	0.103	9.63149e-100	Goblet	Cdkn1a
0	1.57285	0.548	0.216	0	Goblet	Smim6
0	1.5687	0.776	0.428	0	Goblet	Gale
1.06439e-170	1.56847	0.508	0.27	1.96859e-166	Goblet	Rgmb
0	1.56827	0.868	0.516	0	Goblet	Ceacam1
5.04555e-259	1.5628	0.352	0.109	9.33175e-255	Goblet	Gna14
0	1.56005	0.83	0.357	0	Goblet	Ms4a8a
0	1.55839	0.627	0.287	0	Goblet	Slc35a1
6.18664e-151	1.55586	0.216	0.068	1.14422e-146	Goblet	Slc52a3
1.67321e-276	1.5538	0.602	0.295	3.09461e-272	Goblet	Tm9sf2
6.97661e-197	1.55379	0.253	0.075	1.29032e-192	Goblet	Abcb1a
0	1.54661	0.661	0.301	0	Goblet	Camk2n1
1.23194e-276	1.54398	0.591	0.279	2.27848e-272	Goblet	Edem1
7.52029e-128	1.53754	0.272	0.11	1.39088e-123	Goblet	Gde1
8.372e-201	1.53164	0.452	0.201	1.5484e-196	Goblet	Lgals9
3.64279e-204	1.52403	0.448	0.193	6.73735e-200	Goblet	St3gal6
1.9476e-221	1.50415	0.469	0.201	3.60208e-217	Goblet	Slc39a11
0	1.50023	0.632	0.288	0	Goblet	Cracr2b
0	6.4377	0.363	0.044	0	Mesenchymal	Penk
0	6.03844	0.537	0.03	0	Mesenchymal	Col6a2
0	5.83513	0.506	0.018	0	Mesenchymal	Masp1
0	5.70665	0.768	0.05	0	Mesenchymal	Aebp1
0	5.69793	0.813	0.133	0	Mesenchymal	Col3a1
0	5.63944	0.736	0.068	0	Mesenchymal	Col6a1
0	5.59293	0.558	0.033	0	Mesenchymal	Mxra8
0	5.56443	0.212	0.011	0	Mesenchymal	Cyp26b1
0	5.55006	0.552	0.045	0	Mesenchymal	S100a4
0	5.38159	0.558	0.049	0	Mesenchymal	Inhbb
0	5.15857	0.388	0.035	0	Mesenchymal	Aqp1
0	5.13807	0.233	0.018	0	Mesenchymal	Col6a3
0	5.08213	0.224	0.009	0	Mesenchymal	Lin7a
0	5.00107	0.6	0.031	0	Mesenchymal	Cav1
0	4.85964	0.551	0.037	0	Mesenchymal	Fstl1
0	4.85667	0.548	0.044	0	Mesenchymal	Col16a1
0	4.79147	0.544	0.027	0	Mesenchymal	Zcchc24
0	4.78013	0.256	0.02	0	Mesenchymal	Angptl4
0	4.65473	0.269	0.018	0	Mesenchymal	Col5a1
0	4.60775	0.22	0.026	0	Mesenchymal	Serpine2
0	4.58461	0.426	0.037	0	Mesenchymal	Fbln2
0	4.53036	0.224	0.031	0	Mesenchymal	Tnc
0	4.35139	0.273	0.024	0	Mesenchymal	Krt34
0	4.3394	0.526	0.035	0	Mesenchymal	Dnm1
0	4.31991	0.453	0.029	0	Mesenchymal	Flnc
0	4.28325	0.425	0.031	0	Mesenchymal	Ifitm10
0	4.25769	0.357	0.035	0	Mesenchymal	Bmp4
0	4.22748	0.299	0.024	0	Mesenchymal	Mfap5
0	4.21887	0.428	0.035	0	Mesenchymal	Htra1
0	4.21881	0.533	0.041	0	Mesenchymal	Prrx2
0	4.2141	0.405	0.09	0	Mesenchymal	Igfbp3
0	4.19748	0.681	0.075	0	Mesenchymal	Axl
0	4.19128	0.283	0.028	0	Mesenchymal	Fgfr1
0	4.18586	0.609	0.091	0	Mesenchymal	Inhba
0	4.17419	0.245	0.018	0	Mesenchymal	Ccn3
0	4.17113	0.335	0.02	0	Mesenchymal	Syne3
0	4.16445	0.583	0.107	0	Mesenchymal	Enpp2
0	4.14618	0.392	0.031	0	Mesenchymal	Adgra2
0	4.11745	0.228	0.014	0	Mesenchymal	Tmem100
0	4.07421	0.497	0.087	0	Mesenchymal	Ndnf
0	4.0111	0.265	0.038	0	Mesenchymal	Tgfb2
0	3.93425	0.22	0.014	0	Mesenchymal	Rbpms2
0	3.91588	0.446	0.045	0	Mesenchymal	C1qtnf1
0	3.90483	0.351	0.025	0	Mesenchymal	Lgals1
0	3.89417	0.886	0.322	0	Mesenchymal	Igfbp4
0	3.84998	0.633	0.175	0	Mesenchymal	Mmp11
0	3.84048	0.21	0.019	0	Mesenchymal	Pdpn
0	3.83079	0.272	0.02	0	Mesenchymal	Fkbp10
0	3.80475	0.525	0.053	0	Mesenchymal	Emp3
0	3.7947	0.249	0.022	0	Mesenchymal	Ngf
0	3.78563	0.287	0.02	0	Mesenchymal	Layn
0	3.7638	0.36	0.025	0	Mesenchymal	Zeb1
0	3.72225	0.234	0.019	0	Mesenchymal	Bnc2
0	3.70976	0.728	0.119	0	Mesenchymal	Lhfp
0	3.70801	0.21	0.026	0	Mesenchymal	Tmem119
0	3.63479	0.861	0.26	0	Mesenchymal	Vim
0	3.61319	0.275	0.023	0	Mesenchymal	Sox7
0	3.61249	0.227	0.019	0	Mesenchymal	A4galt
0	3.60382	0.208	0.02	0	Mesenchymal	Pakap
0	3.56669	0.295	0.042	0	Mesenchymal	Col23a1
0	3.55608	0.439	0.048	0	Mesenchymal	Tgfbr3
0	3.55459	0.204	0.023	0	Mesenchymal	Olfml2b
0	3.48266	0.419	0.046	0	Mesenchymal	Zeb2
0	3.45371	0.362	0.054	0	Mesenchymal	Serpinh1
0	3.44736	0.493	0.056	0	Mesenchymal	Antxr1
0	3.44693	0.233	0.023	0	Mesenchymal	Lsp1
0	3.44131	0.318	0.033	0	Mesenchymal	Fscn1
0	3.40407	0.295	0.033	0	Mesenchymal	Phlda3
0	3.37601	0.202	0.017	0	Mesenchymal	Smad9
0	3.37342	0.248	0.022	0	Mesenchymal	Fermt2
0	3.34322	0.626	0.085	0	Mesenchymal	Lix1l
0	3.33899	0.241	0.023	0	Mesenchymal	Eno2
0	3.33744	0.467	0.062	0	Mesenchymal	Pstpip1
0	3.33059	0.295	0.031	0	Mesenchymal	Irx3
0	3.28423	0.214	0.02	0	Mesenchymal	Mcub
0	3.27074	0.587	0.084	0	Mesenchymal	Scarf2
0	3.26189	0.556	0.107	0	Mesenchymal	Tgfbi
0	3.26173	0.434	0.088	0	Mesenchymal	Bmp2
0	3.26109	0.482	0.059	0	Mesenchymal	Plekho2
0	3.25262	0.754	0.216	0	Mesenchymal	Ecm1
0	3.24989	0.217	0.019	0	Mesenchymal	Shank3
0	3.22911	0.444	0.057	0	Mesenchymal	Arhgdib
0	3.22859	0.528	0.121	0	Mesenchymal	Suv39h1
0	3.21546	0.24	0.027	0	Mesenchymal	Jcad
0	3.18932	0.348	0.042	0	Mesenchymal	Scn5a
0	3.18378	0.736	0.295	0	Mesenchymal	Wif1
0	3.1785	0.925	0.361	0	Mesenchymal	Pcolce
0	3.17638	0.502	0.131	0	Mesenchymal	Sparc
0	3.17046	0.507	0.127	0	Mesenchymal	Fzd1
0	3.1216	0.281	0.029	0	Mesenchymal	Arhgef25
0	3.11808	0.246	0.026	0	Mesenchymal	Gpx8
0	3.11626	0.469	0.128	0	Mesenchymal	Tpbg
0	3.05951	0.577	0.097	0	Mesenchymal	Adamtsl5
0	3.03825	0.368	0.047	0	Mesenchymal	Arhgap10
0	3.01967	0.308	0.04	0	Mesenchymal	Loxl4
0	3.01788	0.244	0.03	0	Mesenchymal	Bdnf
0	2.98865	0.31	0.036	0	Mesenchymal	Trim46
0	2.96343	0.221	0.045	0	Mesenchymal	Bex1
0	2.94225	0.218	0.034	0	Mesenchymal	Cped1
0	2.92668	0.51	0.08	0	Mesenchymal	Ehd2
0	2.91952	0.48	0.074	0	Mesenchymal	Efemp2
0	2.91712	0.474	0.105	0	Mesenchymal	Chl1
0	2.90997	0.243	0.046	0	Mesenchymal	Mgat4c
0	2.9038	0.45	0.081	0	Mesenchymal	Timp1
0	2.89061	0.427	0.061	0	Mesenchymal	Hip1
0	2.8429	0.85	0.287	0	Mesenchymal	Twist1
0	2.8021	0.878	0.368	0	Mesenchymal	Timp2
0	2.75079	0.578	0.154	0	Mesenchymal	Cpe
0	2.74763	0.358	0.058	0	Mesenchymal	Fhod3
0	2.72927	0.229	0.044	0	Mesenchymal	Adamts1
0	2.72727	0.288	0.045	0	Mesenchymal	Tspan17
0	2.7212	0.267	0.04	0	Mesenchymal	Fzd2
0	2.70337	0.299	0.044	0	Mesenchymal	St3gal2
0	2.70239	0.39	0.08	0	Mesenchymal	Prss12
0	2.70018	0.329	0.051	0	Mesenchymal	Lrrc8c
0	2.69962	0.244	0.035	0	Mesenchymal	Palm
0	2.68384	0.368	0.073	0	Mesenchymal	Fxyd5
0	2.67806	0.425	0.071	0	Mesenchymal	Ahnak2
0	2.66869	0.467	0.121	0	Mesenchymal	Hbegf
0	2.64323	0.617	0.179	0	Mesenchymal	Col18a1
0	2.63095	0.573	0.119	0	Mesenchymal	Plat
0	2.61309	0.411	0.085	0	Mesenchymal	Ccdc80
0	2.61299	0.644	0.183	0	Mesenchymal	Glis3
0	2.55266	0.431	0.094	0	Mesenchymal	Ppic
5.84726e-166	2.55159	0.237	0.117	1.08145e-161	Mesenchymal	Apcdd1
0	2.54419	0.469	0.125	0	Mesenchymal	Fst
0	2.53188	0.216	0.038	0	Mesenchymal	Fam126a
0	2.53075	0.207	0.033	0	Mesenchymal	Rapgef4
0	2.51676	0.345	0.061	0	Mesenchymal	Numbl
0	2.50033	0.876	0.371	0	Mesenchymal	Id3
0	2.48018	0.274	0.048	0	Mesenchymal	Jph1
0	2.45139	0.239	0.077	0	Mesenchymal	Sectm1b
0	2.43123	0.294	0.061	0	Mesenchymal	Rgl1
0	2.42319	0.225	0.034	0	Mesenchymal	P3h1
0	2.41754	0.375	0.125	0	Mesenchymal	Ccn1
0	2.38455	0.34	0.039	0	Mesenchymal	Hspb1
0	2.37552	0.405	0.088	0	Mesenchymal	Frmd4a
0	2.3724	0.28	0.061	0	Mesenchymal	Gja1
0	2.36569	0.54	0.129	0	Mesenchymal	Tspan4
0	2.36569	0.68	0.229	0	Mesenchymal	Cavin1
0	2.35082	0.207	0.035	0	Mesenchymal	Plod2
0	2.33552	0.585	0.154	0	Mesenchymal	Eva1b
0	2.33046	0.359	0.098	0	Mesenchymal	Sorbs1
0	2.32995	0.222	0.053	0	Mesenchymal	Tmem150c
0	2.31781	0.246	0.046	0	Mesenchymal	Adamts10
0	2.31616	0.509	0.177	0	Mesenchymal	Mt2
0	2.30951	0.281	0.059	0	Mesenchymal	Nxn
0	2.30811	0.524	0.178	0	Mesenchymal	Timp3
0	2.28373	0.298	0.062	0	Mesenchymal	Thbs3
0	2.28129	0.619	0.17	0	Mesenchymal	Dst
0	2.27696	0.532	0.152	0	Mesenchymal	Bmp1
0	2.27275	0.692	0.273	0	Mesenchymal	Angptl2
0	2.26554	0.423	0.091	0	Mesenchymal	Cpt1c
0	2.25669	0.377	0.094	0	Mesenchymal	Ier5l
0	2.25312	0.373	0.09	0	Mesenchymal	Prnp
0	2.25005	0.255	0.06	0	Mesenchymal	Tnfsf9
0	2.23205	0.872	0.5	0	Mesenchymal	Gpc1
0	2.22329	0.302	0.067	0	Mesenchymal	Xylt1
0	2.21941	0.45	0.142	0	Mesenchymal	Ism1
0	2.2184	0.688	0.204	0	Mesenchymal	Runx2
0	2.21663	0.281	0.06	0	Mesenchymal	Syt11
0	2.21571	0.722	0.264	0	Mesenchymal	Lrp1
0	2.21344	0.522	0.128	0	Mesenchymal	Emp1
0	2.2086	0.479	0.122	0	Mesenchymal	Cyth3
0	2.19825	0.475	0.108	0	Mesenchymal	Cep170
0	2.17793	0.498	0.18	0	Mesenchymal	Auts2
0	2.17716	0.324	0.07	0	Mesenchymal	Lamb1
0	2.17527	0.707	0.196	0	Mesenchymal	Kirrel
0	2.17153	0.254	0.054	0	Mesenchymal	Tuba1a
0	2.1709	0.24	0.056	0	Mesenchymal	Sema4f
0	2.16917	0.53	0.114	0	Mesenchymal	Cacna2d1
0	2.16873	0.272	0.085	0	Mesenchymal	Pla2g7
2.62456e-244	2.15912	0.28	0.126	4.85412e-240	Mesenchymal	Col1a1
0	2.15822	0.415	0.099	0	Mesenchymal	Kank2
0	2.15074	0.697	0.263	0	Mesenchymal	Nbl1
0	2.14669	0.506	0.141	0	Mesenchymal	Stom
0	2.1447	0.659	0.242	0	Mesenchymal	Ankrd28
0	2.13787	0.209	0.054	0	Mesenchymal	Pcsk5
0	2.13734	0.428	0.165	0	Mesenchymal	Cdon
7.83868e-222	2.12554	0.207	0.082	1.44976e-217	Mesenchymal	Cxcl14
0	2.12347	0.825	0.417	0	Mesenchymal	Dkk2
0	2.11842	0.781	0.398	0	Mesenchymal	S100a10
0	2.10311	0.496	0.131	0	Mesenchymal	Slc39a13
0	2.09503	0.36	0.084	0	Mesenchymal	Arhgap23
0	2.09408	0.264	0.055	0	Mesenchymal	Samd4
0	2.08731	0.342	0.097	0	Mesenchymal	Mafb
0	2.07306	0.243	0.053	0	Mesenchymal	Hmgn3
0	2.07259	0.317	0.081	0	Mesenchymal	Peak1
0	2.06382	0.427	0.133	0	Mesenchymal	Ackr3
0	2.05156	0.845	0.675	0	Mesenchymal	Spp1
0	2.04244	0.293	0.067	0	Mesenchymal	Rassf8
0	2.04052	0.433	0.101	0	Mesenchymal	Rab34
0	2.03655	0.229	0.053	0	Mesenchymal	Il6ra
0	2.03307	0.792	0.342	0	Mesenchymal	Hspg2
0	2.03301	0.205	0.045	0	Mesenchymal	Plekhf1
0	2.0245	0.354	0.085	0	Mesenchymal	Prickle1
0	2.01817	0.221	0.053	0	Mesenchymal	Dync1i1
0	2.01207	0.347	0.081	0	Mesenchymal	Soga1
0	2.00935	0.211	0.044	0	Mesenchymal	Abcb1b
0	2.00854	0.259	0.062	0	Mesenchymal	Tacc1
0	2.00563	0.649	0.22	0	Mesenchymal	Map7d1
0	2.00024	0.306	0.065	0	Mesenchymal	Selenom
0	1.99461	0.467	0.138	0	Mesenchymal	Itgb5
0	1.99226	0.506	0.172	0	Mesenchymal	Sgms2
0	1.99031	0.406	0.13	0	Mesenchymal	Sned1
0	1.98841	0.412	0.109	0	Mesenchymal	Dpysl3
0	1.98495	0.306	0.083	0	Mesenchymal	Pid1
0	1.98183	0.523	0.151	0	Mesenchymal	Itpripl2
0	1.9721	0.264	0.059	0	Mesenchymal	Snx32
0	1.9699	0.274	0.075	0	Mesenchymal	Il34
0	1.96387	0.518	0.159	0	Mesenchymal	Pros1
0	1.95767	0.319	0.079	0	Mesenchymal	Aox1
0	1.95427	0.419	0.121	0	Mesenchymal	Chst12
0	1.95406	0.334	0.087	0	Mesenchymal	Ccdc102a
0	1.94027	0.381	0.1	0	Mesenchymal	Plaur
0	1.93343	0.631	0.245	0	Mesenchymal	Ahr
0	1.92948	0.346	0.137	0	Mesenchymal	Neto2
0	1.90825	0.345	0.097	0	Mesenchymal	Tns2
0	1.9082	0.893	0.512	0	Mesenchymal	Lmna
0	1.90645	0.444	0.144	0	Mesenchymal	Dap
0	1.90325	0.894	0.658	0	Mesenchymal	Mgp
0	1.90102	0.348	0.087	0	Mesenchymal	Itga5
0	1.89979	0.219	0.056	0	Mesenchymal	Vkorc1
0	1.88904	0.261	0.063	0	Mesenchymal	Samd14
0	1.88479	0.33	0.102	0	Mesenchymal	Dusp1
0	1.88282	0.559	0.185	0	Mesenchymal	Atoh8
0	1.87527	0.302	0.071	0	Mesenchymal	P3h4
0	1.87298	0.544	0.247	0	Mesenchymal	Igf2r
0	1.87109	0.302	0.082	0	Mesenchymal	Chpf
0	1.86278	0.265	0.064	0	Mesenchymal	Nav3
0	1.86009	0.221	0.061	0	Mesenchymal	Mex3b
0	1.8589	0.49	0.137	0	Mesenchymal	Atp8b2
0	1.85573	0.767	0.432	0	Mesenchymal	Xdh
0	1.84938	0.222	0.057	0	Mesenchymal	Zfp651
0	1.84666	0.513	0.213	0	Mesenchymal	Mt1
0	1.84212	0.276	0.075	0	Mesenchymal	Smpd1
0	1.83677	0.618	0.229	0	Mesenchymal	Nrp2
0	1.81372	0.283	0.073	0	Mesenchymal	Zfp503
0	1.80034	0.576	0.272	0	Mesenchymal	Tceal9
0	1.79902	0.884	0.514	0	Mesenchymal	Samd5
0	1.79502	0.222	0.06	0	Mesenchymal	Pfn2
0	1.79404	0.445	0.124	0	Mesenchymal	Agpat4
0	1.78291	0.21	0.057	0	Mesenchymal	F2r
0	1.78283	0.397	0.114	0	Mesenchymal	Tnfaip2
0	1.78036	0.761	0.329	0	Mesenchymal	mt-Nd6
0	1.77925	0.922	0.602	0	Mesenchymal	Plec
0	1.77673	0.609	0.242	0	Mesenchymal	Aldh2
0	1.76995	0.343	0.101	0	Mesenchymal	Cavin3
0	1.76784	0.526	0.148	0	Mesenchymal	Spred3
0	1.76644	0.314	0.094	0	Mesenchymal	Eva1c
0	1.76308	0.547	0.203	0	Mesenchymal	Ugdh
0	1.76046	0.713	0.323	0	Mesenchymal	Golim4
0	1.75568	0.629	0.26	0	Mesenchymal	Il4ra
0	1.74425	0.373	0.127	0	Mesenchymal	Lpar1
0	1.74295	0.388	0.107	0	Mesenchymal	Tgfb3
0	1.7279	0.349	0.108	0	Mesenchymal	Vasn
0	1.7279	0.223	0.071	0	Mesenchymal	Aqp5
0	1.70637	0.323	0.092	0	Mesenchymal	Pdzrn3
0	1.70542	0.472	0.181	0	Mesenchymal	Id2
0	1.70238	0.401	0.141	0	Mesenchymal	Bahcc1
0	1.69922	0.247	0.066	0	Mesenchymal	Cmtm3
0	1.69291	0.705	0.313	0	Mesenchymal	Anxa5
0	1.68694	0.633	0.257	0	Mesenchymal	Arl6ip5
0	1.67527	0.263	0.09	0	Mesenchymal	Tmem158
0	1.67485	0.459	0.147	0	Mesenchymal	Rin1
0	1.67259	0.387	0.122	0	Mesenchymal	Mtr
0	1.66757	0.359	0.124	0	Mesenchymal	Stat5a
0	1.6673	0.276	0.081	0	Mesenchymal	Cadps
0	1.66592	0.324	0.09	0	Mesenchymal	Ccdc88a
0	1.66444	0.242	0.071	0	Mesenchymal	BC029722
0	1.66023	0.718	0.332	0	Mesenchymal	Nuak1
0	1.65538	0.29	0.091	0	Mesenchymal	Cep295nl
0	1.64382	0.214	0.055	0	Mesenchymal	Syde1
0	1.64306	0.466	0.15	0	Mesenchymal	Slc12a4
0	1.63751	0.369	0.13	0	Mesenchymal	Crtap
0	1.63251	0.468	0.159	0	Mesenchymal	Amotl1
0	1.63003	0.294	0.088	0	Mesenchymal	Sorbs3
0	1.63001	0.482	0.16	0	Mesenchymal	Marveld1
0	1.62991	0.703	0.333	0	Mesenchymal	Phldb2
0	1.61682	0.47	0.175	0	Mesenchymal	Rhou
0	1.61492	0.223	0.063	0	Mesenchymal	Heg1
0	1.59757	0.341	0.105	0	Mesenchymal	Tiparp
0	1.59205	0.335	0.119	0	Mesenchymal	Tgfb1
0	1.58773	0.568	0.21	0	Mesenchymal	Nfatc4
0	1.58439	0.434	0.157	0	Mesenchymal	Pkig
0	1.58337	0.202	0.064	0	Mesenchymal	Tubb6
0	1.58104	0.601	0.24	0	Mesenchymal	Gsn
0	1.5804	0.307	0.123	0	Mesenchymal	Nr4a1
0	1.57461	0.416	0.157	0	Mesenchymal	Txndc15
6.12704e-292	1.56673	0.251	0.095	1.1332e-287	Mesenchymal	Cpm
0	1.56316	0.582	0.339	0	Mesenchymal	Tnfrsf21
0	1.55786	0.453	0.156	0	Mesenchymal	Bace1
0	1.55633	0.343	0.126	0	Mesenchymal	Plxna2
0	1.5563	0.465	0.161	0	Mesenchymal	Rasa3
0	1.54887	0.239	0.065	0	Mesenchymal	Eml1
0	1.54853	0.409	0.161	0	Mesenchymal	Adamtsl4
0	1.54735	0.263	0.077	0	Mesenchymal	Adgrl1
0	1.54634	0.729	0.332	0	Mesenchymal	Msn
0	1.54114	0.495	0.222	0	Mesenchymal	Marcks
0	1.54062	0.213	0.065	0	Mesenchymal	Mras
0	1.53309	0.595	0.267	0	Mesenchymal	Cyb5r3
0	1.53119	0.234	0.07	0	Mesenchymal	Pcbp4
0	1.52843	0.449	0.147	0	Mesenchymal	Ppp1r18
0	1.52125	0.482	0.193	0	Mesenchymal	Cnn2
0	1.52086	0.41	0.148	0	Mesenchymal	Map4
0	1.51717	0.24	0.079	0	Mesenchymal	Dok1
0	1.51714	0.455	0.166	0	Mesenchymal	Parp8
1.88023e-264	1.5088	0.611	0.435	3.47749e-260	Mesenchymal	Hmga2
0	1.50612	0.81	0.457	0	Mesenchymal	Anxa2
0	1.50454	0.88	0.477	0	Mesenchymal	Inf2
0	1.50314	0.252	0.085	0	Mesenchymal	Naaa
0	1.50087	0.233	0.069	0	Mesenchymal	Sec24d
0	3.63269	0.264	0.03	0	Pre-EEC 1	Arnt2
0	3.25712	0.31	0.056	0	Pre-EEC 1	Rasgrf1
0	3.16004	0.499	0.128	0	Pre-EEC 1	Alox12
0	3.08027	0.782	0.145	0	Pre-EEC 1	Prox1
0	2.7272	0.302	0.054	0	Pre-EEC 1	Sox2
0	2.66677	0.314	0.078	0	Pre-EEC 1	Gramd1b
0	2.55383	0.256	0.059	0	Pre-EEC 1	Ypel4
0	2.47975	0.276	0.059	0	Pre-EEC 1	Grk3
0	2.39757	0.845	0.347	0	Pre-EEC 1	Erich3
0	2.359	0.312	0.075	0	Pre-EEC 1	Ccdc136
0	2.32251	0.234	0.062	0	Pre-EEC 1	Sox5
0	2.25011	0.315	0.094	0	Pre-EEC 1	Shh
1.1042e-248	2.17042	0.21	0.06	2.04222e-244	Pre-EEC 1	Brsk1
7.937e-250	2.15899	0.227	0.068	1.46795e-245	Pre-EEC 1	Wipf3
1.62409e-260	2.1551	0.226	0.066	3.00376e-256	Pre-EEC 1	Ttc39c
1.26581e-222	2.15025	0.214	0.067	2.34112e-218	Pre-EEC 1	Pcdhb16
2.16094e-262	2.069	0.264	0.086	3.99666e-258	Pre-EEC 1	Ifitm1
2.18913e-279	2.06249	0.318	0.114	4.04879e-275	Pre-EEC 1	Sbspon
0	2.03041	0.455	0.171	0	Pre-EEC 1	Anxa6
0	1.96271	0.264	0.065	0	Pre-EEC 1	Spo11
0	1.92247	0.429	0.179	0	Pre-EEC 1	Robo1
1.2584e-303	1.90924	0.423	0.183	2.32741e-299	Pre-EEC 1	Hdac9
1.36015e-262	1.87795	0.35	0.139	2.5156e-258	Pre-EEC 1	Rasl11b
0	1.82569	0.457	0.172	0	Pre-EEC 1	Slc22a17
0	1.79513	0.503	0.226	0	Pre-EEC 1	Nlrc5
3.45423e-267	1.77427	0.331	0.124	6.3886e-263	Pre-EEC 1	Evl
0	1.76183	0.473	0.171	0	Pre-EEC 1	Wnk2
7.15617e-165	1.75653	0.218	0.081	1.32353e-160	Pre-EEC 1	Mvb12b
0	1.74443	0.521	0.216	0	Pre-EEC 1	Limch1
2.12717e-160	1.74227	0.221	0.084	3.93419e-156	Pre-EEC 1	Pde3b
4.42653e-259	1.73472	0.337	0.13	8.18686e-255	Pre-EEC 1	Ptprz1
0	1.73084	0.353	0.112	0	Pre-EEC 1	Bmp7
1.64645e-224	1.71806	0.259	0.089	3.04511e-220	Pre-EEC 1	Adcy1
2.65699e-186	1.71395	0.286	0.119	4.9141e-182	Pre-EEC 1	Atp7b
2.46061e-286	1.68179	0.237	0.066	4.5509e-282	Pre-EEC 1	Ptn
2.64345e-140	1.67471	0.23	0.096	4.88906e-136	Pre-EEC 1	Kif5c
2.3032e-160	1.66323	0.235	0.093	4.25977e-156	Pre-EEC 1	Cadps
8.8519e-278	1.6516	0.545	0.316	1.63716e-273	Pre-EEC 1	Ext1
3.12818e-244	1.58993	0.325	0.125	5.78557e-240	Pre-EEC 1	Enah
2.5792e-166	1.56791	0.268	0.111	4.77023e-162	Pre-EEC 1	Prom2
1.08365e-256	1.56756	0.463	0.231	2.00422e-252	Pre-EEC 1	Tmem132a
4.69345e-106	1.55741	0.214	0.097	8.68054e-102	Pre-EEC 1	Gbp4
1.44493e-181	1.52698	0.251	0.094	2.6724e-177	Pre-EEC 1	Sntb1
9.08811e-268	1.52391	0.486	0.242	1.68085e-263	Pre-EEC 1	H2-Q7
0	1.51397	0.753	0.509	0	Pre-EEC 1	Lrrc45
1.02591e-125	1.50854	0.232	0.103	1.89741e-121	Pre-EEC 1	Fam189b
2.99819e-134	1.50666	0.386	0.23	5.54516e-130	Pre-EEC 1	Smap2
4.25629e-234	1.50502	0.413	0.194	7.87202e-230	Pre-EEC 1	Arhgef19
0	6.87258	0.265	0.005	0	Pre-EEC 2	Gulo
0	6.79089	0.272	0.005	0	Pre-EEC 2	Slc1a7
0	6.76682	0.411	0.012	0	Pre-EEC 2	Srpk3
0	6.55396	0.29	0.004	0	Pre-EEC 2	Fgf3
0	6.43606	0.446	0.033	0	Pre-EEC 2	Pnliprp2
0	6.36198	0.393	0.027	0	Pre-EEC 2	Svopl
0	6.33624	0.441	0.011	0	Pre-EEC 2	Scube1
0	6.32825	0.212	0.005	0	Pre-EEC 2	Wdr49
0	6.28169	0.311	0.009	0	Pre-EEC 2	Ceacam10
0	6.15975	0.36	0.007	0	Pre-EEC 2	Cib3
0	6.15801	0.23	0.009	0	Pre-EEC 2	Pnliprp1
0	6.10011	0.396	0.008	0	Pre-EEC 2	Zfp831
0	6.08489	0.506	0.021	0	Pre-EEC 2	Col9a2
0	5.76693	0.241	0.005	0	Pre-EEC 2	Oosp1
0	5.73212	0.255	0.005	0	Pre-EEC 2	Oosp2
0	5.69291	0.794	0.04	0	Pre-EEC 2	Podn
0	5.59957	0.321	0.008	0	Pre-EEC 2	Msi1
0	5.56458	0.497	0.019	0	Pre-EEC 2	Zfp469
0	5.55567	0.443	0.013	0	Pre-EEC 2	Eya4
0	5.53524	0.319	0.009	0	Pre-EEC 2	Cpsf4l
0	5.52111	0.243	0.007	0	Pre-EEC 2	Prkcq
0	5.50689	0.44	0.023	0	Pre-EEC 2	Mt4
0	5.41455	0.243	0.008	0	Pre-EEC 2	Dsc3
0	5.30896	0.872	0.065	0	Pre-EEC 2	Snhg11
0	5.29417	0.953	0.139	0	Pre-EEC 2	Spock2
0	5.27736	0.667	0.038	0	Pre-EEC 2	Esyt3
0	5.21293	0.658	0.049	0	Pre-EEC 2	Ptn
0	5.20917	0.224	0.007	0	Pre-EEC 2	Hs3st3a1
0	5.20351	0.222	0.006	0	Pre-EEC 2	Necab1
0	5.18598	0.687	0.062	0	Pre-EEC 2	Col9a3
0	5.15033	0.245	0.01	0	Pre-EEC 2	Siglec15
0	5.07476	0.314	0.022	0	Pre-EEC 2	Cd177
0	5.07429	0.227	0.007	0	Pre-EEC 2	Ccdc187
0	5.0479	0.356	0.017	0	Pre-EEC 2	Kcnmb4
0	5.01064	0.625	0.023	0	Pre-EEC 2	Jakmip3
0	5.00545	0.255	0.017	0	Pre-EEC 2	Atp1a2
0	4.95591	0.232	0.012	0	Pre-EEC 2	Dnah17
0	4.94186	0.288	0.012	0	Pre-EEC 2	Pgbd5
0	4.89839	0.303	0.012	0	Pre-EEC 2	Fat4
0	4.82978	0.258	0.011	0	Pre-EEC 2	Gpr182
0	4.82537	0.872	0.098	0	Pre-EEC 2	Mt3
0	4.80732	0.531	0.027	0	Pre-EEC 2	Zap70
0	4.75905	0.232	0.019	0	Pre-EEC 2	Dact1
0	4.70415	0.214	0.008	0	Pre-EEC 2	Snca
0	4.68199	0.215	0.01	0	Pre-EEC 2	Tex15
0	4.64774	0.63	0.039	0	Pre-EEC 2	Tesc
0	4.54575	0.244	0.017	0	Pre-EEC 2	Tbx4
0	4.51232	0.821	0.065	0	Pre-EEC 2	Adcy1
0	4.4964	0.557	0.041	0	Pre-EEC 2	Dkk3
0	4.43086	0.687	0.048	0	Pre-EEC 2	Spo11
0	4.41546	0.434	0.028	0	Pre-EEC 2	Lhpp
0	4.40976	0.666	0.115	0	Pre-EEC 2	Pycr1
0	4.40817	0.68	0.051	0	Pre-EEC 2	Slc30a2
0	4.37572	0.438	0.024	0	Pre-EEC 2	Kif1a
0	4.25794	0.381	0.026	0	Pre-EEC 2	Galnt18
0	4.23973	0.205	0.027	0	Pre-EEC 2	Gstm7
0	4.21583	0.652	0.065	0	Pre-EEC 2	Rgs16
0	4.21091	0.332	0.022	0	Pre-EEC 2	Pcp4l1
0	4.1735	0.214	0.014	0	Pre-EEC 2	Ttll11
0	4.06548	0.399	0.038	0	Pre-EEC 2	Slc7a8
0	4.03725	0.204	0.01	0	Pre-EEC 2	Brsk2
0	4.02499	0.32	0.024	0	Pre-EEC 2	Cdh11
0	3.97366	0.36	0.026	0	Pre-EEC 2	Prex2
0	3.95539	0.96	0.315	0	Pre-EEC 2	Rac3
0	3.94974	0.909	0.233	0	Pre-EEC 2	Fgfrl1
0	3.89393	0.466	0.035	0	Pre-EEC 2	Espn
0	3.82164	0.237	0.018	0	Pre-EEC 2	Gprin2
0	3.81059	0.529	0.086	0	Pre-EEC 2	Shh
0	3.80397	0.458	0.046	0	Pre-EEC 2	Ptpru
0	3.78202	0.23	0.018	0	Pre-EEC 2	Itga9
0	3.7698	0.426	0.048	0	Pre-EEC 2	Fzd10
0	3.76392	0.608	0.064	0	Pre-EEC 2	Ccdc136
0	3.76264	0.419	0.035	0	Pre-EEC 2	Myh10
0	3.70737	0.458	0.05	0	Pre-EEC 2	Sox2
0	3.69763	0.753	0.096	0	Pre-EEC 2	Bmp7
0	3.68216	0.376	0.065	0	Pre-EEC 2	Fbln1
0	3.66942	0.314	0.036	0	Pre-EEC 2	Amer2
0	3.66396	0.944	0.144	0	Pre-EEC 2	Prox1
0	3.65582	0.35	0.038	0	Pre-EEC 2	Elmo1
0	3.60264	0.419	0.042	0	Pre-EEC 2	Pald1
0	3.59762	0.488	0.051	0	Pre-EEC 2	Pik3ap1
0	3.55783	0.818	0.161	0	Pre-EEC 2	Prodh
0	3.55362	0.416	0.08	0	Pre-EEC 2	Cxcl14
0	3.5141	0.222	0.018	0	Pre-EEC 2	Sptb
0	3.5132	0.379	0.046	0	Pre-EEC 2	Podxl2
0	3.48607	0.535	0.064	0	Pre-EEC 2	Trim62
0	3.48605	0.282	0.028	0	Pre-EEC 2	Adamts17
0	3.48453	0.421	0.042	0	Pre-EEC 2	Gpld1
0	3.45596	0.802	0.146	0	Pre-EEC 2	Cd244a
0	3.45489	0.305	0.036	0	Pre-EEC 2	Msrb2
0	3.40516	0.269	0.024	0	Pre-EEC 2	Slc14a1
0	3.39555	0.299	0.03	0	Pre-EEC 2	Lama4
0	3.37468	0.207	0.024	0	Pre-EEC 2	Fads1
0	3.34365	0.381	0.052	0	Pre-EEC 2	Tent5c
0	3.34216	0.458	0.057	0	Pre-EEC 2	Ttc39c
0	3.32655	0.23	0.035	0	Pre-EEC 2	Tubb2b
0	3.32429	0.211	0.024	0	Pre-EEC 2	Gas1
0	3.29701	0.31	0.03	0	Pre-EEC 2	Arnt2
0	3.26857	0.731	0.133	0	Pre-EEC 2	Myzap
0	3.25076	0.596	0.081	0	Pre-EEC 2	Gbp4
0	3.24085	0.316	0.038	0	Pre-EEC 2	Alyref2
0	3.2386	0.458	0.053	0	Pre-EEC 2	Grk3
0	3.23484	0.376	0.049	0	Pre-EEC 2	Pla2g2f
0	3.22604	0.235	0.033	0	Pre-EEC 2	Igf1
0	3.22572	0.415	0.068	0	Pre-EEC 2	Otop1
0	3.22049	0.618	0.079	0	Pre-EEC 2	Sntb1
0	3.21651	0.396	0.056	0	Pre-EEC 2	Inpp4b
0	3.20508	0.434	0.065	0	Pre-EEC 2	Cadm4
0	3.20186	0.983	0.501	0	Pre-EEC 2	Lrrc45
2.92074e-258	3.17991	0.271	0.084	5.40192e-254	Pre-EEC 2	Pcgf1
0	3.17606	0.264	0.031	0	Pre-EEC 2	Sox6
0	3.08475	0.373	0.051	0	Pre-EEC 2	Gas7
0	3.05976	0.283	0.058	0	Pre-EEC 2	Irf8
0	3.04978	0.665	0.105	0	Pre-EEC 2	Apcdd1
0	2.98115	0.312	0.043	0	Pre-EEC 2	Hs3st3b1
0	2.97904	0.223	0.033	0	Pre-EEC 2	Ptges
0	2.95627	0.33	0.053	0	Pre-EEC 2	Rab4a
0	2.95471	0.385	0.07	0	Pre-EEC 2	Plagl1
0	2.94583	0.447	0.06	0	Pre-EEC 2	Nptx1
0	2.92085	0.992	0.332	0	Pre-EEC 2	Nkd1
0	2.91876	0.809	0.279	0	Pre-EEC 2	Slc6a9
0	2.91743	0.613	0.129	0	Pre-EEC 2	Rasl11b
0	2.90955	0.374	0.061	0	Pre-EEC 2	Prr18
0	2.90715	0.316	0.055	0	Pre-EEC 2	Serping1
0	2.88765	0.316	0.068	0	Pre-EEC 2	Wnt10a
0	2.87234	0.509	0.125	0	Pre-EEC 2	Cdc14b
0	2.86873	0.272	0.04	0	Pre-EEC 2	Cpeb3
0	2.85923	0.204	0.034	0	Pre-EEC 2	Rflna
0	2.85425	0.744	0.227	0	Pre-EEC 2	Gbp8
0	2.83706	0.833	0.254	0	Pre-EEC 2	Abhd12
0	2.83265	0.244	0.035	0	Pre-EEC 2	Chpt1
0	2.83258	0.788	0.22	0	Pre-EEC 2	Gpcpd1
0	2.82133	0.237	0.034	0	Pre-EEC 2	Mdga2
0	2.81303	0.491	0.091	0	Pre-EEC 2	Cyp27a1
0	2.80217	0.42	0.068	0	Pre-EEC 2	Naaladl2
0	2.79544	0.906	0.354	0	Pre-EEC 2	Tcf12
0	2.78206	0.422	0.076	0	Pre-EEC 2	Zbtb7c
0	2.77319	0.223	0.034	0	Pre-EEC 2	Tanc2
0	2.7575	0.282	0.041	0	Pre-EEC 2	Trib2
0	2.74172	0.518	0.102	0	Pre-EEC 2	Prom2
0	2.72327	0.219	0.039	0	Pre-EEC 2	Ltbp1
0	2.71301	0.399	0.075	0	Pre-EEC 2	Mapk8ip1
0	2.70788	0.391	0.079	0	Pre-EEC 2	Fbxo10
0	2.69854	0.206	0.032	0	Pre-EEC 2	Slc46a3
0	2.68808	0.977	0.484	0	Pre-EEC 2	Notum
0	2.6662	0.485	0.097	0	Pre-EEC 2	Pdxk
0	2.64117	0.741	0.162	0	Pre-EEC 2	Wnk2
0	2.62674	0.316	0.057	0	Pre-EEC 2	Anpep
0	2.61429	0.211	0.037	0	Pre-EEC 2	Pdp2
0	2.60864	0.385	0.078	0	Pre-EEC 2	Tshz2
0	2.60244	0.387	0.076	0	Pre-EEC 2	Mtss2
0	2.59653	0.242	0.041	0	Pre-EEC 2	Ctsf
0	2.58286	0.779	0.232	0	Pre-EEC 2	H2-Q7
0	2.57794	0.511	0.13	0	Pre-EEC 2	Foxa2
0	2.57774	0.713	0.275	0	Pre-EEC 2	Fxyd6
0	2.57116	0.419	0.089	0	Pre-EEC 2	Slc1a4
0	2.56404	0.201	0.042	0	Pre-EEC 2	Scd1
0	2.55997	0.277	0.052	0	Pre-EEC 2	Mocos
0	2.54967	0.632	0.155	0	Pre-EEC 2	Ptpro
0	2.52834	0.962	0.535	0	Pre-EEC 2	Aspscr1
0	2.50624	0.473	0.1	0	Pre-EEC 2	Map3k15
0	2.50146	0.632	0.183	0	Pre-EEC 2	Cry2
0	2.48842	0.259	0.045	0	Pre-EEC 2	Zfr2
0	2.47756	0.376	0.083	0	Pre-EEC 2	Ifitm1
0	2.4635	0.267	0.055	0	Pre-EEC 2	Scn2b
5.63068e-82	2.46172	0.225	0.113	1.0414e-77	Pre-EEC 2	Entpd2
0	2.45986	0.537	0.132	0	Pre-EEC 2	Hmgcll1
0	2.45375	0.549	0.145	0	Pre-EEC 2	Zfp532
0	2.43524	0.506	0.108	0	Pre-EEC 2	Sbspon
0	2.4184	0.388	0.081	0	Pre-EEC 2	Slc25a35
0	2.41081	0.391	0.091	0	Pre-EEC 2	Vangl2
0	2.41059	0.458	0.114	0	Pre-EEC 2	Cmtm7
0	2.40975	0.244	0.046	0	Pre-EEC 2	Cacnb1
0	2.4094	0.318	0.055	0	Pre-EEC 2	Col23a1
0	2.40541	0.609	0.173	0	Pre-EEC 2	Robo1
1.48903e-246	2.39124	0.213	0.055	2.75396e-242	Pre-EEC 2	Gjb1
0	2.37996	0.29	0.057	0	Pre-EEC 2	Slc18a1
0	2.37857	0.931	0.463	0	Pre-EEC 2	Echdc2
0	2.372	0.255	0.057	0	Pre-EEC 2	Cdkn1c
0	2.36259	0.549	0.15	0	Pre-EEC 2	Ercc6l2
0	2.35818	0.357	0.088	0	Pre-EEC 2	Abcd1
0	2.32297	0.432	0.133	0	Pre-EEC 2	Gadd45g
0	2.31602	0.498	0.128	0	Pre-EEC 2	Fam43a
6.33867e-292	2.31509	0.203	0.044	1.17234e-287	Pre-EEC 2	Gpc2
0	2.31382	0.402	0.094	0	Pre-EEC 2	Sp5
0	2.31157	0.278	0.069	0	Pre-EEC 2	C4b
0	2.3065	0.375	0.089	0	Pre-EEC 2	Aox1
0	2.30603	0.507	0.136	0	Pre-EEC 2	Ltv1
0	2.30243	0.294	0.06	0	Pre-EEC 2	Rnf180
0	2.282	0.601	0.215	0	Pre-EEC 2	Slc41a1
0	2.27079	0.785	0.281	0	Pre-EEC 2	St6galnac2
0	2.27077	0.309	0.058	0	Pre-EEC 2	Rasgrf1
0	2.26515	0.941	0.48	0	Pre-EEC 2	H2-Q6
0	2.25704	0.358	0.102	0	Pre-EEC 2	Igtp
0	2.24443	0.667	0.165	0	Pre-EEC 2	Dach1
0	2.24256	0.505	0.118	0	Pre-EEC 2	Evl
0	2.2327	0.242	0.046	0	Pre-EEC 2	Asprv1
0	2.21002	0.309	0.072	0	Pre-EEC 2	Rarb
0	2.20653	0.259	0.053	0	Pre-EEC 2	Scml4
0	2.20525	0.349	0.086	0	Pre-EEC 2	Rab20
0	2.1901	0.474	0.114	0	Pre-EEC 2	Tbc1d30
0	2.1879	0.506	0.15	0	Pre-EEC 2	Kitl
0	2.17644	0.214	0.046	0	Pre-EEC 2	Amy1
0	2.16272	0.501	0.143	0	Pre-EEC 2	Cep112
0	2.15773	0.598	0.208	0	Pre-EEC 2	Pisd
0	2.15739	0.945	0.347	0	Pre-EEC 2	Erich3
0	2.13542	0.427	0.121	0	Pre-EEC 2	Tm7sf2
0	2.13083	0.259	0.059	0	Pre-EEC 2	Brsk1
0	2.10629	0.899	0.484	0	Pre-EEC 2	Pdgfa
0	2.10546	0.71	0.219	0	Pre-EEC 2	Nlrc5
0	2.09235	0.344	0.077	0	Pre-EEC 2	Mvb12b
0	2.07683	0.723	0.248	0	Pre-EEC 2	Optn
1.57694e-242	2.06782	0.309	0.104	2.91656e-238	Pre-EEC 2	Wnt6
0	2.05685	0.816	0.3	0	Pre-EEC 2	Rap1gap
0	2.05472	0.425	0.119	0	Pre-EEC 2	Fbxo44
1.32407e-262	2.05387	0.215	0.053	2.44887e-258	Pre-EEC 2	Adcy9
0	2.05147	0.62	0.184	0	Pre-EEC 2	Tbx3
2.39155e-258	2.04674	0.219	0.055	4.42317e-254	Pre-EEC 2	Pik3r3
0	2.04647	0.275	0.06	0	Pre-EEC 2	Tmem150c
2.00108e-280	2.0445	0.233	0.058	3.701e-276	Pre-EEC 2	Pcdhb17
0	2.02795	0.313	0.085	0	Pre-EEC 2	Adgrl1
0	2.02368	0.435	0.131	0	Pre-EEC 2	Hmgcs2
0	2.02332	0.398	0.105	0	Pre-EEC 2	Gk5
1.05483e-231	2.01618	0.232	0.066	1.9509e-227	Pre-EEC 2	Tuba1a
0	2.00989	0.431	0.132	0	Pre-EEC 2	45540
0	2.00717	0.767	0.36	0	Pre-EEC 2	Sypl
0	2.0028	0.355	0.089	0	Pre-EEC 2	Cadps
0	1.97633	0.386	0.121	0	Pre-EEC 2	Smarcd3
0	1.96845	0.496	0.168	0	Pre-EEC 2	Rogdi
0	1.96095	0.307	0.083	0	Pre-EEC 2	Zfp503
0	1.96037	0.288	0.067	0	Pre-EEC 2	Wipf3
3.68699e-230	1.94863	0.219	0.059	6.81908e-226	Pre-EEC 2	Tcf7
0	1.93812	0.362	0.105	0	Pre-EEC 2	Rnf150
0	1.93123	0.363	0.101	0	Pre-EEC 2	Pdk2
0	1.9307	0.491	0.171	0	Pre-EEC 2	Insig1
0	1.92655	0.806	0.332	0	Pre-EEC 2	Nrbp2
4.79276e-261	1.9176	0.267	0.077	8.8642e-257	Pre-EEC 2	Aldh4a1
0	1.90034	0.562	0.264	0	Pre-EEC 2	Brd7
0	1.8925	0.646	0.272	0	Pre-EEC 2	Etv5
0	1.89098	0.35	0.109	0	Pre-EEC 2	Usp35
0	1.88986	0.546	0.137	0	Pre-EEC 2	Lef1
4.97903e-225	1.88131	0.249	0.075	9.20871e-221	Pre-EEC 2	Tbccd1
0	1.8756	0.64	0.243	0	Pre-EEC 2	Atp13a2
0	1.87233	0.535	0.183	0	Pre-EEC 2	Trp53inp2
0	1.86815	0.581	0.213	0	Pre-EEC 2	Tenm4
0	1.86675	0.881	0.522	0	Pre-EEC 2	Tns3
6.99074e-241	1.8666	0.318	0.111	1.29294e-236	Pre-EEC 2	Irgm2
0	1.86403	0.692	0.288	0	Pre-EEC 2	Atp10a
0	1.85655	0.465	0.16	0	Pre-EEC 2	Focad
2.1662e-292	1.85441	0.356	0.12	4.00639e-288	Pre-EEC 2	Scp2
1.51281e-264	1.85354	0.27	0.078	2.79795e-260	Pre-EEC 2	Pcbp4
5.58778e-235	1.85143	0.318	0.111	1.03346e-230	Pre-EEC 2	H2-Aa
0	1.84974	0.462	0.152	0	Pre-EEC 2	Evi5l
8.21759e-248	1.8257	0.226	0.059	1.51984e-243	Pre-EEC 2	Rbm20
0	1.8253	0.464	0.134	0	Pre-EEC 2	Dbn1
3.40938e-254	1.82409	0.244	0.067	6.30565e-250	Pre-EEC 2	Pcdhb16
0	1.82405	0.466	0.169	0	Pre-EEC 2	Ccdc157
0	1.82375	0.309	0.087	0	Pre-EEC 2	Cavin4
1.28304e-160	1.82249	0.22	0.075	2.37299e-156	Pre-EEC 2	Eml1
2.22331e-231	1.81035	0.314	0.111	4.11201e-227	Pre-EEC 2	Lrrc49
0	1.80991	0.92	0.498	0	Pre-EEC 2	Sema3f
1.95218e-254	1.80785	0.488	0.226	3.61056e-250	Pre-EEC 2	Glul
5.91149e-302	1.80601	0.457	0.186	1.09333e-297	Pre-EEC 2	Gpc4
0	1.80281	0.966	0.727	0	Pre-EEC 2	H2-K1
0	1.80068	0.432	0.149	0	Pre-EEC 2	Desi2
9.92495e-187	1.79261	0.209	0.063	1.83562e-182	Pre-EEC 2	Snn
9.0756e-224	1.78965	0.406	0.175	1.67853e-219	Pre-EEC 2	Cdca7l
1.06888e-258	1.78383	0.235	0.061	1.9769e-254	Pre-EEC 2	Ypel4
2.9325e-298	1.78101	0.386	0.135	5.42366e-294	Pre-EEC 2	Bbs2
0	1.77336	0.611	0.277	0	Pre-EEC 2	Mettl9
0	1.76975	0.443	0.134	0	Pre-EEC 2	Alox12
0	1.76913	0.291	0.074	0	Pre-EEC 2	Serpinh1
1.90125e-234	1.76701	0.245	0.071	3.51637e-230	Pre-EEC 2	Msrb3
4.02573e-190	1.76113	0.212	0.064	7.4456e-186	Pre-EEC 2	Tent5b
1.84989e-266	1.75497	0.453	0.19	3.42138e-262	Pre-EEC 2	H2-Ab1
4.94239e-303	1.75354	0.427	0.159	9.14095e-299	Pre-EEC 2	Fads2
0	1.75325	0.4	0.131	0	Pre-EEC 2	Bicdl1
2.85837e-252	1.74996	0.371	0.14	5.28655e-248	Pre-EEC 2	Adamts9
0	1.7468	0.405	0.136	0	Pre-EEC 2	Guk1
3.99224e-269	1.74124	0.306	0.095	7.38365e-265	Pre-EEC 2	Pllp
2.08665e-288	1.73428	0.359	0.12	3.85926e-284	Pre-EEC 2	Psmb9
7.23668e-206	1.73304	0.242	0.075	1.33842e-201	Pre-EEC 2	Bcap29
2.5587e-222	1.72902	0.275	0.089	4.73231e-218	Pre-EEC 2	Ndrg3
0	1.72699	0.567	0.233	0	Pre-EEC 2	B2m
1.55284e-267	1.72653	0.34	0.114	2.87197e-263	Pre-EEC 2	Phtf2
1.92116e-274	1.72448	0.344	0.116	3.55318e-270	Pre-EEC 2	Minpp1
3.22921e-233	1.71857	0.263	0.08	5.97241e-229	Pre-EEC 2	Abcg1
1.82787e-252	1.70603	0.311	0.101	3.38065e-248	Pre-EEC 2	Tiam2
0	1.70304	0.963	0.672	0	Pre-EEC 2	Gtf2i
1.0359e-245	1.69025	0.348	0.125	1.9159e-241	Pre-EEC 2	Slc25a12
7.06733e-149	1.68956	0.228	0.083	1.3071e-144	Pre-EEC 2	Ankrd9
6.71639e-213	1.68859	0.34	0.132	1.2422e-208	Pre-EEC 2	Proser2
2.03721e-186	1.67714	0.269	0.095	3.76783e-182	Pre-EEC 2	Traip
1.60656e-205	1.67509	0.208	0.058	2.97132e-201	Pre-EEC 2	Avil
2.06278e-237	1.67221	0.233	0.064	3.81511e-233	Pre-EEC 2	Scn5a
7.40649e-98	1.67056	0.218	0.096	1.36983e-93	Pre-EEC 2	Ctnna2
0	1.66932	0.554	0.202	0	Pre-EEC 2	Cpeb2
2.56398e-179	1.66116	0.23	0.076	4.74207e-175	Pre-EEC 2	Tmem97
0	1.66024	0.462	0.159	0	Pre-EEC 2	H2-Q4
1.55466e-260	1.65963	0.51	0.244	2.87533e-256	Pre-EEC 2	Zdhhc9
5.14746e-274	1.65627	0.328	0.105	9.52023e-270	Pre-EEC 2	Pdzrn3
0	1.65534	0.659	0.31	0	Pre-EEC 2	H2-D1
6.04357e-160	1.65007	0.663	0.457	1.11776e-155	Pre-EEC 2	Gnas
1.0313e-305	1.63531	0.421	0.153	1.9074e-301	Pre-EEC 2	Casp6
0	1.62736	0.561	0.233	0	Pre-EEC 2	Prr15
0	1.61299	0.524	0.194	0	Pre-EEC 2	Mt2
0	1.60852	0.477	0.188	0	Pre-EEC 2	Nlk
0	1.60726	0.509	0.197	0	Pre-EEC 2	Evx1
0	1.60275	0.953	0.548	0	Pre-EEC 2	Smoc2
9.55064e-167	1.60037	0.245	0.087	1.76639e-162	Pre-EEC 2	Cpt2
0	1.59765	0.687	0.331	0	Pre-EEC 2	Por
7.44683e-133	1.5904	0.204	0.074	1.37729e-128	Pre-EEC 2	Blvrb
1.49484e-238	1.58809	0.377	0.145	2.76472e-234	Pre-EEC 2	Large2
0	1.58662	0.444	0.162	0	Pre-EEC 2	Lrp4
1.60638e-182	1.58313	0.232	0.075	2.971e-178	Pre-EEC 2	Tcea2
5.04087e-276	1.57536	0.449	0.182	9.32308e-272	Pre-EEC 2	H2-Eb1
2.39653e-205	1.57449	0.271	0.091	4.43239e-201	Pre-EEC 2	Arl4a
0	1.56779	0.513	0.192	0	Pre-EEC 2	Sptbn2
0	1.5632	0.488	0.193	0	Pre-EEC 2	Fyco1
1.31188e-180	1.55642	0.241	0.081	2.42633e-176	Pre-EEC 2	Fam222a
2.6382e-172	1.55607	0.224	0.073	4.87935e-168	Pre-EEC 2	Tmem191c
1.53332e-175	1.55302	0.251	0.087	2.83588e-171	Pre-EEC 2	Cttnbp2
4.1971e-274	1.55052	0.438	0.174	7.76253e-270	Pre-EEC 2	Lratd1
0	1.54831	0.493	0.171	0	Pre-EEC 2	Tmeff1
9.37346e-170	1.53679	0.226	0.075	1.73362e-165	Pre-EEC 2	Lyrm9
0	1.53618	0.717	0.317	0	Pre-EEC 2	Nav2
2.98096e-192	1.5358	0.208	0.06	5.51329e-188	Pre-EEC 2	Plcb4
0	1.53251	0.84	0.492	0	Pre-EEC 2	Sorcs2
5.25084e-195	1.52738	0.361	0.15	9.71143e-191	Pre-EEC 2	Smpd3
0	1.52602	0.741	0.366	0	Pre-EEC 2	Hdac11
0	1.52396	0.559	0.25	0	Pre-EEC 2	Itm2c
1.97003e-205	1.51989	0.329	0.126	3.64358e-201	Pre-EEC 2	Fam174a
3.38947e-287	1.51841	0.521	0.232	6.26882e-283	Pre-EEC 2	Dok7
1.26799e-259	1.51375	0.402	0.152	2.34514e-255	Pre-EEC 2	Klc2
3.76027e-204	1.51333	0.275	0.093	6.95461e-200	Pre-EEC 2	Tspan13
2.80233e-252	1.5117	0.435	0.18	5.18291e-248	Pre-EEC 2	Zdhhc1
2.90813e-210	1.50741	0.366	0.149	5.37859e-206	Pre-EEC 2	Ano10
0	1.50735	0.493	0.19	0	Pre-EEC 2	Fut2
0	1.5033	0.56	0.23	0	Pre-EEC 2	Usp18
0	6.03268	0.681	0.024	0	Stem Cell	Ankle1
0	5.77485	0.54	0.018	0	Stem Cell	Neil3
0	5.59947	0.511	0.019	0	Stem Cell	Troap
0	5.4399	0.345	0.012	0	Stem Cell	Esco2
0	5.43343	0.249	0.009	0	Stem Cell	Pif1
0	5.35998	0.479	0.021	0	Stem Cell	Sapcd2
0	5.30688	0.487	0.018	0	Stem Cell	Kif11
0	5.30378	0.503	0.022	0	Stem Cell	Kif18b
0	5.29191	0.234	0.007	0	Stem Cell	Ska1
0	5.25093	0.356	0.013	0	Stem Cell	Kif14
0	5.24932	0.594	0.026	0	Stem Cell	Ncapg
0	5.24699	0.618	0.03	0	Stem Cell	Spag5
0	5.23998	0.37	0.012	0	Stem Cell	Bub1
0	5.23953	0.377	0.015	0	Stem Cell	Aspm
0	5.19609	0.301	0.012	0	Stem Cell	Psrc1
0	5.18047	0.217	0.008	0	Stem Cell	Cdc25c
0	5.16586	0.529	0.028	0	Stem Cell	Espl1
0	5.16132	0.351	0.012	0	Stem Cell	E2f7
0	5.15779	0.312	0.011	0	Stem Cell	Ttk
0	5.09405	0.225	0.008	0	Stem Cell	Cdkn3
0	5.0891	0.395	0.018	0	Stem Cell	Pimreg
0	5.03662	0.394	0.017	0	Stem Cell	Kif15
0	5.01523	0.459	0.022	0	Stem Cell	Kif2c
0	4.99674	0.301	0.011	0	Stem Cell	Nuf2
0	4.99343	0.261	0.009	0	Stem Cell	Knl1
0	4.97446	0.313	0.012	0	Stem Cell	Efcab11
0	4.96723	0.526	0.03	0	Stem Cell	Nusap1
0	4.96533	0.625	0.046	0	Stem Cell	Iqgap3
0	4.91773	0.632	0.041	0	Stem Cell	Kifc1
0	4.87892	0.512	0.028	0	Stem Cell	Cep55
0	4.87591	0.301	0.013	0	Stem Cell	BC030867
0	4.86702	0.444	0.023	0	Stem Cell	Kntc1
0	4.8639	0.357	0.018	0	Stem Cell	Mxd3
0	4.86043	0.508	0.027	0	Stem Cell	Cdca2
0	4.81792	0.3	0.013	0	Stem Cell	Parpbp
0	4.80365	0.652	0.044	0	Stem Cell	Cit
0	4.7886	0.408	0.019	0	Stem Cell	Mis18bp1
0	4.7217	0.317	0.014	0	Stem Cell	Shcbp1
0	4.72121	0.303	0.014	0	Stem Cell	Spc25
0	4.71002	0.558	0.031	0	Stem Cell	Rad51
0	4.69874	0.419	0.023	0	Stem Cell	Clspn
0	4.6947	0.471	0.025	0	Stem Cell	Dlgap5
0	4.68404	0.47	0.025	0	Stem Cell	Ndc80
0	4.67887	0.442	0.027	0	Stem Cell	Ckap2
0	4.65733	0.31	0.016	0	Stem Cell	Depdc1a
0	4.65261	0.438	0.027	0	Stem Cell	Prr11
0	4.61188	0.513	0.033	0	Stem Cell	Cenpe
0	4.60067	0.531	0.038	0	Stem Cell	Knstrn
0	4.59335	0.284	0.015	0	Stem Cell	Depdc1b
0	4.59326	0.503	0.028	0	Stem Cell	Rad54b
0	4.58545	0.424	0.023	0	Stem Cell	Aurkb
0	4.57004	0.359	0.018	0	Stem Cell	Eme1
0	4.53889	0.53	0.034	0	Stem Cell	Racgap1
0	4.4931	0.498	0.034	0	Stem Cell	Prc1
0	4.46303	0.388	0.022	0	Stem Cell	Rad51ap1
0	4.44052	0.399	0.026	0	Stem Cell	Hmmr
0	4.43939	0.384	0.023	0	Stem Cell	Bard1
0	4.4227	0.214	0.011	0	Stem Cell	Stil
0	4.41339	0.226	0.012	0	Stem Cell	Ticrr
0	4.39585	0.474	0.032	0	Stem Cell	Kif20b
0	4.39059	0.471	0.037	0	Stem Cell	Ccnf
0	4.38235	0.309	0.019	0	Stem Cell	Kif20a
0	4.37699	0.285	0.017	0	Stem Cell	Ckap2l
0	4.37534	0.505	0.041	0	Stem Cell	Ccna2
0	4.37446	0.327	0.019	0	Stem Cell	Sgo1
0	4.37215	0.615	0.049	0	Stem Cell	Cdk1
0	4.36802	0.329	0.021	0	Stem Cell	Gtse1
0	4.36646	0.304	0.017	0	Stem Cell	Nsl1
0	4.3185	0.257	0.014	0	Stem Cell	Cenpn
0	4.31362	0.494	0.034	0	Stem Cell	Zwilch
0	4.31245	0.541	0.042	0	Stem Cell	Tpx2
0	4.31218	0.435	0.03	0	Stem Cell	Nek2
0	4.31007	0.724	0.084	0	Stem Cell	Top2a
0	4.30232	0.302	0.016	0	Stem Cell	Cenpi
0	4.29793	0.54	0.042	0	Stem Cell	Birc5
0	4.27817	0.386	0.026	0	Stem Cell	Rad54l
0	4.23906	0.373	0.028	0	Stem Cell	Plk1
0	4.23589	0.577	0.055	0	Stem Cell	Anln
0	4.22372	0.461	0.035	0	Stem Cell	Cdca8
0	4.20545	0.491	0.045	0	Stem Cell	Kif23
0	4.19581	0.499	0.039	0	Stem Cell	Fanca
0	4.18919	0.313	0.021	0	Stem Cell	Fancd2
0	4.16167	0.341	0.023	0	Stem Cell	Brca1
0	4.13354	0.308	0.021	0	Stem Cell	Brip1
0	4.09972	0.254	0.017	0	Stem Cell	Cenpk
0	4.09894	0.36	0.028	0	Stem Cell	Cdca5
0	4.09741	0.335	0.022	0	Stem Cell	Fanci
0	4.06824	0.42	0.037	0	Stem Cell	Foxm1
0	4.05721	0.257	0.018	0	Stem Cell	Melk
0	4.03471	0.49	0.05	0	Stem Cell	Ube2c
0	4.02822	0.445	0.035	0	Stem Cell	Rad51b
0	4.01614	0.202	0.013	0	Stem Cell	Polq
0	4.00099	0.201	0.014	0	Stem Cell	Ska3
0	3.95832	0.688	0.096	0	Stem Cell	Tacc3
0	3.93719	0.425	0.034	0	Stem Cell	Spc24
0	3.93521	0.596	0.074	0	Stem Cell	Cdca3
0	3.92703	0.404	0.042	0	Stem Cell	Cdc20
0	3.91295	0.282	0.021	0	Stem Cell	Exo1
0	3.88976	0.357	0.031	0	Stem Cell	Kif22
0	3.87892	0.524	0.053	0	Stem Cell	Pole
0	3.84646	0.387	0.035	0	Stem Cell	Bub1b
0	3.84635	0.404	0.037	0	Stem Cell	Cdc45
0	3.80389	0.348	0.034	0	Stem Cell	Aurka
0	3.79609	0.281	0.025	0	Stem Cell	Arhgap19
0	3.74897	0.541	0.071	0	Stem Cell	Cenpa
0	3.7333	0.692	0.102	0	Stem Cell	Ect2
0	3.71168	0.346	0.034	0	Stem Cell	Ccnb2
0	3.70766	0.654	0.086	0	Stem Cell	Uhrf1
0	3.66147	0.363	0.034	0	Stem Cell	Plk4
0	3.65077	0.365	0.033	0	Stem Cell	Kif4
0	3.64244	0.421	0.045	0	Stem Cell	Kif18a
0	3.61823	0.245	0.022	0	Stem Cell	Cenpu
0	3.61677	0.291	0.027	0	Stem Cell	Ube2t
0	3.59929	0.533	0.066	0	Stem Cell	Atad2
0	3.59462	0.515	0.06	0	Stem Cell	Ncaph
0	3.58383	0.536	0.067	0	Stem Cell	Mybl2
0	3.5682	0.369	0.038	0	Stem Cell	E2f8
0	3.54732	0.415	0.042	0	Stem Cell	Chtf18
0	3.54231	0.302	0.031	0	Stem Cell	Dscc1
0	3.53022	0.677	0.118	0	Stem Cell	Ncapd2
0	3.52247	0.654	0.094	0	Stem Cell	Tk1
0	3.47624	0.372	0.037	0	Stem Cell	Cenpf
0	3.4746	0.24	0.022	0	Stem Cell	Dtl
0	3.46059	0.408	0.051	0	Stem Cell	Arhgef39
0	3.45898	0.207	0.02	0	Stem Cell	Recql4
0	3.42525	0.508	0.069	0	Stem Cell	Cip2a
0	3.35312	0.251	0.026	0	Stem Cell	Mastl
0	3.34134	0.311	0.035	0	Stem Cell	Smc2
0	3.32819	0.537	0.086	0	Stem Cell	Incenp
0	3.32502	0.389	0.047	0	Stem Cell	Mcm10
0	3.3217	0.208	0.023	0	Stem Cell	Asf1b
0	3.30788	0.394	0.055	0	Stem Cell	Hist1h2ae
0	3.29774	0.527	0.091	0	Stem Cell	Hist1h2ap
0	3.28258	0.546	0.076	0	Stem Cell	Mki67
0	3.27355	0.216	0.023	0	Stem Cell	Cenph
0	3.27038	0.218	0.025	0	Stem Cell	Gas2l3
0	3.23348	0.405	0.053	0	Stem Cell	Arhgap11a
0	3.23344	0.271	0.031	0	Stem Cell	Blm
0	3.21133	0.315	0.036	0	Stem Cell	Cenpm
0	3.20249	0.245	0.03	0	Stem Cell	Ulbp1
0	3.17052	0.326	0.051	0	Stem Cell	Tcf19
0	3.15539	0.433	0.068	0	Stem Cell	Rrm2
0	3.10927	0.474	0.079	0	Stem Cell	Zfp367
0	3.10422	0.651	0.124	0	Stem Cell	Pkmyt1
0	3.08601	0.338	0.045	0	Stem Cell	Mad2l1
0	3.07878	0.38	0.053	0	Stem Cell	Ccdc18
0	3.07499	0.509	0.088	0	Stem Cell	Ncapg2
0	3.06577	0.673	0.136	0	Stem Cell	Smc4
0	3.01167	0.424	0.065	0	Stem Cell	Cep128
0	2.99422	0.298	0.046	0	Stem Cell	Zgrf1
0	2.97833	0.255	0.036	0	Stem Cell	Fbxo5
0	2.97578	0.603	0.119	0	Stem Cell	Hells
0	2.93742	0.35	0.055	0	Stem Cell	Cdc7
0	2.90792	0.53	0.122	0	Stem Cell	Cdc25b
0	2.85555	0.404	0.066	0	Stem Cell	Mms22l
0	2.85422	0.436	0.083	0	Stem Cell	Hist1h1b
0	2.84438	0.328	0.055	0	Stem Cell	Wdhd1
0	2.83185	0.281	0.041	0	Stem Cell	Spdl1
0	2.82822	0.359	0.055	0	Stem Cell	Traip
0	2.81477	0.376	0.061	0	Stem Cell	Rad18
0	2.75948	0.521	0.1	0	Stem Cell	Tedc1
0	2.73663	0.278	0.048	0	Stem Cell	Trim59
0	2.73406	0.224	0.036	0	Stem Cell	Cenpl
0	2.72649	0.4	0.07	0	Stem Cell	Chek2
0	2.71434	0.567	0.136	0	Stem Cell	Pola1
0	2.70325	0.3	0.056	0	Stem Cell	Hist1h1a
0	2.6891	0.214	0.034	0	Stem Cell	Wdr62
0	2.68152	0.388	0.072	0	Stem Cell	Ska2
0	2.68137	0.31	0.052	0	Stem Cell	Erfe
0	2.67575	0.302	0.053	0	Stem Cell	Prim1
0	2.65574	0.535	0.107	0	Stem Cell	Chaf1a
0	2.64066	0.349	0.061	0	Stem Cell	Mcm5
0	2.63699	0.238	0.04	0	Stem Cell	Tbc1d31
0	2.63691	0.243	0.045	0	Stem Cell	Dhfr
0	2.62701	0.395	0.076	0	Stem Cell	Dbf4
0	2.58442	0.234	0.048	0	Stem Cell	E2f1
0	2.56925	0.319	0.057	0	Stem Cell	Dsn1
0	2.55858	0.319	0.056	0	Stem Cell	Gmnn
0	2.55535	0.441	0.091	0	Stem Cell	Rrm1
0	2.53338	0.396	0.078	0	Stem Cell	Ndc1
0	2.51528	0.262	0.046	0	Stem Cell	BC055324
0	2.48466	0.412	0.082	0	Stem Cell	Sass6
0	2.47913	0.294	0.057	0	Stem Cell	Rfc4
0	2.46919	0.261	0.048	0	Stem Cell	Gins1
0	2.46013	0.446	0.112	0	Stem Cell	Smtn
0	2.39456	0.249	0.052	0	Stem Cell	Pidd1
0	2.39403	0.411	0.093	0	Stem Cell	Wdr76
0	2.36737	0.332	0.066	0	Stem Cell	Ybx2
0	2.36269	0.412	0.101	0	Stem Cell	Ncapd3
0	2.34718	0.354	0.077	0	Stem Cell	Pkn3
0	2.34031	0.24	0.047	0	Stem Cell	Rpa2
0	2.32957	0.349	0.073	0	Stem Cell	Timeless
0	2.32599	0.475	0.118	0	Stem Cell	Hirip3
0	2.32082	0.588	0.168	0	Stem Cell	Stmn1
0	2.31866	0.349	0.071	0	Stem Cell	Pole2
0	2.2971	0.451	0.139	0	Stem Cell	H2afx
0	2.27657	0.233	0.048	0	Stem Cell	Tube1
0	2.26088	0.477	0.121	0	Stem Cell	Rbl1
0	2.25069	0.435	0.123	0	Stem Cell	Tyms
0	2.24926	0.405	0.11	0	Stem Cell	Bora
0	2.24755	0.371	0.09	0	Stem Cell	Prim2
0	2.23677	0.202	0.044	0	Stem Cell	Pask
0	2.23641	0.233	0.051	0	Stem Cell	Cdkn2c
0	2.23492	0.367	0.099	0	Stem Cell	Nde1
0	2.22627	0.393	0.095	0	Stem Cell	Ttf2
0	2.22462	0.211	0.049	0	Stem Cell	Atad5
0	2.22218	0.333	0.08	0	Stem Cell	Cep192
0	2.18805	0.329	0.081	0	Stem Cell	Rfc5
0	2.17002	0.21	0.046	0	Stem Cell	Haus5
0	2.14291	0.403	0.101	0	Stem Cell	Neurl1b
0	2.13187	0.252	0.058	0	Stem Cell	Mis18a
0	2.12675	0.229	0.053	0	Stem Cell	Xrcc2
0	2.0905	0.463	0.153	0	Stem Cell	G2e3
0	2.08873	0.407	0.109	0	Stem Cell	Mcm3
0	2.08576	0.412	0.111	0	Stem Cell	Pmf1
0	2.08034	0.251	0.059	0	Stem Cell	Mdm1
0	2.04471	0.373	0.106	0	Stem Cell	Lig1
0	2.03712	0.313	0.084	0	Stem Cell	Tonsl
0	2.01518	0.423	0.13	0	Stem Cell	Cdt1
0	2.00358	0.299	0.078	0	Stem Cell	Lin54
0	2.00225	0.349	0.099	0	Stem Cell	Wdr90
0	1.9968	0.202	0.052	0	Stem Cell	Fen1
0	1.98724	0.61	0.208	0	Stem Cell	Pold1
0	1.97069	0.505	0.163	0	Stem Cell	Rangap1
0	1.96876	0.538	0.171	0	Stem Cell	Lmnb1
0	1.96092	0.284	0.079	0	Stem Cell	Nrm
0	1.95773	0.848	0.442	0	Stem Cell	Hjurp
0	1.95231	0.328	0.089	0	Stem Cell	Zfp101
0	1.94688	0.203	0.053	0	Stem Cell	Dck
0	1.92547	0.403	0.111	0	Stem Cell	Cep152
0	1.91752	0.512	0.178	0	Stem Cell	Pola2
0	1.91591	0.401	0.126	0	Stem Cell	Ckap5
0	1.90334	0.414	0.121	0	Stem Cell	Ccdc34
0	1.86675	0.366	0.107	0	Stem Cell	Skp2
0	1.86523	0.333	0.1	0	Stem Cell	Dut
0	1.84159	0.484	0.211	0	Stem Cell	Miip
0	1.83956	0.355	0.102	0	Stem Cell	Tipin
0	1.837	0.271	0.071	0	Stem Cell	Haus6
0	1.8175	0.502	0.17	0	Stem Cell	Rcc1
0	1.81351	0.417	0.14	0	Stem Cell	Topbp1
0	1.81226	0.313	0.093	0	Stem Cell	Ccdc77
0	1.81015	0.229	0.065	0	Stem Cell	Mphosph9
0	1.78278	0.623	0.264	0	Stem Cell	Dnmt1
0	1.77995	0.364	0.125	0	Stem Cell	Pcna
0	1.77465	0.253	0.068	0	Stem Cell	Wee1
0	1.77066	0.485	0.156	0	Stem Cell	Ddx11
0	1.76718	0.315	0.093	0	Stem Cell	Vrk1
0	1.76687	0.734	0.34	0	Stem Cell	Nsd2
0	1.75075	0.384	0.122	0	Stem Cell	Hat1
0	1.73705	0.292	0.087	0	Stem Cell	Mtbp
0	1.72915	0.21	0.062	0	Stem Cell	Fancg
0	1.72684	0.37	0.149	0	Stem Cell	Arl6ip1
0	1.72591	0.263	0.081	0	Stem Cell	Haus8
0	1.6956	0.529	0.202	0	Stem Cell	Nasp
0	1.6921	0.335	0.114	0	Stem Cell	Cdk5rap2
0	1.68154	0.578	0.261	0	Stem Cell	Hist1h1e
0	1.67621	0.243	0.074	0	Stem Cell	Eri2
0	1.67157	0.353	0.118	0	Stem Cell	Mcm2
0	1.66768	0.213	0.062	0	Stem Cell	Haus3
0	1.6403	0.646	0.279	0	Stem Cell	H2afz
0	1.6338	0.419	0.143	0	Stem Cell	Cep295
0	1.62399	0.328	0.109	0	Stem Cell	Alg8
0	1.61694	0.225	0.07	0	Stem Cell	Xrcc3
0	1.61262	0.313	0.11	0	Stem Cell	Gpsm2
0	1.61151	0.318	0.1	0	Stem Cell	Cep72
0	1.59922	0.391	0.148	0	Stem Cell	Mcm6
0	1.5949	0.466	0.179	0	Stem Cell	Cntrob
0	1.58574	0.553	0.275	0	Stem Cell	Reep4
0	1.58563	0.569	0.228	0	Stem Cell	Ezh2
0	1.5856	0.322	0.105	0	Stem Cell	Rttn
0	1.58192	0.213	0.073	0	Stem Cell	Mcm4
0	1.56988	0.648	0.34	0	Stem Cell	Odf2
0	1.56155	0.561	0.232	0	Stem Cell	Nup85
0	1.5539	0.47	0.179	0	Stem Cell	Mcph1
0	1.54793	0.337	0.119	0	Stem Cell	Cep135
0	1.54523	0.299	0.108	0	Stem Cell	Orc6
0	1.5323	0.213	0.068	0	Stem Cell	Lsm3
0	1.5298	0.573	0.246	0	Stem Cell	Dek
0	1.50654	0.537	0.228	0	Stem Cell	Cbx5
4.89423e-188	2.20438	0.115	0.049	9.05188e-184	TA	Depp1
3.05133e-147	1.85497	0.172	0.104	5.64344e-143	TA	Gsdmc2
2.89315e-14	1.80652	0.132	0.117	5.35088e-10	TA	Muc3
9.11466e-259	1.6486	0.177	0.083	1.68576e-254	TA	Gdpd2
1.3629e-155	1.54877	0.132	0.067	2.52068e-151	TA	Bco2
5.27701e-176	1.5148	0.137	0.067	9.75983e-172	TA	Ppm1j
2.95965e-255	1.46085	0.268	0.165	5.47387e-251	TA	Edn1
1.07804e-164	1.40265	0.159	0.087	1.99384e-160	TA	Slc10a2
6.86771e-177	1.374	0.132	0.063	1.27018e-172	TA	Tmem40
1.24242e-60	1.32917	0.11	0.073	2.29786e-56	TA	Vcam1
2.91756e-104	1.29451	0.106	0.058	5.39603e-100	TA	Paqr5
1.29097e-150	1.26636	0.167	0.098	2.38764e-146	TA	Adgrg6
1.06191e-263	1.26293	0.291	0.183	1.96401e-259	TA	Gabrp
0	1.24374	0.344	0.218	0	TA	B4galnt3
0	1.23285	0.409	0.286	0	TA	Rgcc
2.17142e-155	1.2096	0.2	0.124	4.01603e-151	TA	Sdcbp2
2.15588e-238	1.20586	0.264	0.162	3.9873e-234	TA	Itga2
2.4538e-70	1.20043	0.103	0.064	4.53831e-66	TA	Vdr
4.22013e-231	1.19983	0.341	0.242	7.80514e-227	TA	Il18
4.43924e-168	1.19972	0.199	0.12	8.21038e-164	TA	Adamts15
1.29761e-121	1.19626	0.176	0.112	2.39994e-117	TA	Rnase1
1.53744e-103	1.19376	0.109	0.06	2.84349e-99	TA	Notch3
4.444e-122	1.19221	0.179	0.115	8.21917e-118	TA	Cyp2w1
5.12535e-127	1.18574	0.168	0.104	9.47933e-123	TA	Hoga1
2.90091e-81	1.18237	0.109	0.066	5.36523e-77	TA	Ttll6
1.02085e-173	1.14723	0.226	0.143	1.88805e-169	TA	Fbxo32
8.00543e-133	1.14448	0.229	0.158	1.4806e-128	TA	Lama3
6.58174e-219	1.14177	0.233	0.137	1.21729e-214	TA	Tinag
3.43206e-180	1.137	0.224	0.139	6.34759e-176	TA	Oas3
1.60176e-83	1.12171	0.278	0.226	2.96245e-79	TA	Mxd1
1.3189e-150	1.11726	0.327	0.258	2.4393e-146	TA	Fam20c
2.10968e-106	1.11519	0.311	0.251	3.90185e-102	TA	F3
0	1.11308	0.452	0.345	0	TA	Lamc2
1.93742e-128	1.10109	0.171	0.106	3.58326e-124	TA	Tmem150b
1.34932e-175	1.09137	0.186	0.105	2.49557e-171	TA	Arhgap40
2.61658e-74	1.08545	0.101	0.06	4.83936e-70	TA	Apobr
0	1.08443	0.642	0.564	0	TA	Cldn4
3.6977e-251	1.08222	0.269	0.161	6.8389e-247	TA	Il17re
1.30437e-100	1.0749	0.186	0.128	2.41243e-96	TA	Sp100
6.07808e-161	1.06998	0.269	0.187	1.12414e-156	TA	Ifi27l2b
1.59562e-72	1.06146	0.114	0.072	2.95111e-68	TA	Cldn8
1.2884e-70	1.05941	0.105	0.065	2.3829e-66	TA	Sh2d4b
4.88604e-279	1.05135	0.408	0.298	9.03673e-275	TA	Oas2
5.58707e-90	1.05127	0.147	0.096	1.03333e-85	TA	Gstt3
1.69839e-67	1.03632	0.219	0.172	3.14117e-63	TA	Pmaip1
0	1.03522	0.478	0.334	0	TA	Lrrc31
1.34978e-205	1.02771	0.295	0.197	2.49643e-201	TA	Prss22
0	1.02513	0.548	0.398	0	TA	Tnip3
2.83487e-105	1.02467	0.197	0.135	5.24309e-101	TA	Pdgfb
9.9817e-70	1.02103	0.111	0.071	1.84612e-65	TA	Cytip
9.26708e-199	1.02071	0.299	0.205	1.71395e-194	TA	Calml4
2.87558e-55	1.01879	0.117	0.081	5.31839e-51	TA	Slfn2
8.78912e-135	1.01713	0.413	0.349	1.62555e-130	TA	Myo15b
9.29718e-151	1.01323	0.192	0.116	1.71951e-146	TA	Spns2
4.19887e-243	1.01151	0.429	0.337	7.7658e-239	TA	Gas6
3.60388e-111	1.0082	0.161	0.101	6.66538e-107	TA	Plekhg6
