# Supplementary material for: LSD1 inhibition attenuates targeted therapy-induced lineage plasticity in BRAF mutant colorectal cancer
Source: Mol Cancer. 2025 Apr 23;24:122. doi: 10.1186/s12943-025-02311-z (PMC12016338; doi:10.1186/s12943-025-02311-z)
Supplement: Supplementary file 3 — Supplementary Material 3 [file 12943_2025_2311_MOESM3_ESM.xlsx]

## Sheet: Supplementary Table S3
Supplementary Table S3. Patient tumor epithelal cell cluster marker genes.
p_val	avg_log2FC	pct.1	pct.2	p_val_adj	cluster	gene
5.37048e-193	9.20821	0.264	0.001	1.73848e-188	EEC	RUNX1T1
6.73108e-194	8.99013	0.273	0.001	2.17892e-189	EEC	CACNA2D1
0	8.67982	0.536	0.002	0	EEC	PAX4
0	7.76542	0.718	0.005	0	EEC	RFX6
0	7.75894	0.891	0.008	0	EEC	SCGN
0	7.66562	0.582	0.005	0	EEC	SCG2
0	7.50693	0.618	0.007	0	EEC	ENPP2
9.97845e-188	7.37689	0.3	0.002	3.23012e-183	EEC	KCNMB2
1.52594e-142	7.23718	0.227	0.002	4.93963e-138	EEC	ELAVL4
0	7.15604	0.573	0.006	0	EEC	CELF3
4.76747e-260	7.03791	0.427	0.004	1.54328e-255	EEC	MIR7-3HG
0	6.93223	0.564	0.006	0	EEC	VWA5B2
2.62353e-120	6.91569	0.209	0.002	8.49264e-116	EEC	CERKL
0	6.81962	0.691	0.01	0	EEC	OR51E1
5.1239e-186	6.78234	0.327	0.004	1.65866e-181	EEC	ZCCHC12
2.58317e-226	6.72999	0.464	0.008	8.36197e-222	EEC	UCN3
3.88464e-112	6.66168	0.227	0.004	1.2575e-107	EEC	CNIH2
1.76551e-118	6.65305	0.236	0.004	5.71512e-114	EEC	GPBAR1
3.10564e-166	6.56174	0.3	0.004	1.00533e-161	EEC	APLP1
1.33644e-229	6.54127	0.409	0.005	4.32618e-225	EEC	LY6H
4.21944e-203	6.5303	0.382	0.005	1.36587e-198	EEC	GFRA3
1.80149e-172	6.37	0.309	0.004	5.8316e-168	EEC	NOL4
1.554e-124	6.36478	0.255	0.005	5.03045e-120	EEC	TGM3
6.63975e-143	6.13518	0.291	0.005	2.14935e-138	EEC	KRT40
1.04617e-97	6.01877	0.218	0.005	3.38657e-93	EEC	MFAP2
0	5.95457	0.818	0.025	0	EEC	INSM1
3.06329e-87	5.92484	0.209	0.005	9.91617e-83	EEC	SYT5
5.69103e-198	5.92	0.436	0.009	1.84224e-193	EEC	NEUROG3
1.17573e-195	5.84733	0.491	0.014	3.80594e-191	EEC	TTR
3.97745e-201	5.83601	0.555	0.019	1.28754e-196	EEC	ARX
6.54209e-249	5.78079	0.6	0.016	2.11774e-244	EEC	CACNA1A
1.84957e-202	5.71281	0.509	0.015	5.98724e-198	EEC	CRYBA2
0	5.66905	0.836	0.027	0	EEC	CADPS
3.32194e-225	5.64629	0.6	0.02	1.07535e-220	EEC	TAGLN3
2.31697e-116	5.48523	0.264	0.006	7.50027e-112	EEC	RUNDC3A
5.83227e-149	5.34086	0.364	0.01	1.88796e-144	EEC	FFAR2
5.72938e-168	5.23689	0.409	0.011	1.85466e-163	EEC	KCNH6
1.45204e-80	5.21875	0.218	0.007	4.7004e-76	EEC	EYS
3.47068e-101	5.21668	0.291	0.01	1.12349e-96	EEC	RAB3B
9.61975e-260	5.19561	0.836	0.04	3.11401e-255	EEC	RIMBP2
7.11148e-94	5.13963	0.255	0.008	2.30206e-89	EEC	SEPTIN3
7.32427e-224	5.09675	0.673	0.027	2.37094e-219	EEC	SLC29A4
4.02999e-117	5.03284	0.345	0.013	1.30455e-112	EEC	FXYD2
2.90129e-122	4.99178	0.418	0.02	9.39176e-118	EEC	BAIAP3
1.45838e-131	4.96977	0.391	0.015	4.72091e-127	EEC	SEPTIN5
1.09815e-107	4.93064	0.309	0.011	3.55483e-103	EEC	AC004540.2
2.99278e-88	4.78452	0.3	0.014	9.68793e-84	EEC	MYT1
2.81412e-151	4.64146	0.545	0.029	9.10959e-147	EEC	SETBP1
4.35638e-103	4.5954	0.345	0.016	1.4102e-98	EEC	TMOD2
1.5749e-159	4.57253	0.573	0.03	5.09812e-155	EEC	F10
1.22614e-68	4.45006	0.227	0.01	3.96913e-64	EEC	SRRM3
8.49719e-64	4.43364	0.409	0.045	2.75062e-59	EEC	RBP4
2.64457e-158	4.35022	0.645	0.041	8.56074e-154	EEC	ST18
2.47705e-70	4.34304	0.245	0.012	8.01846e-66	EEC	SLC4A10
1.25856e-88	4.32388	0.382	0.025	4.07409e-84	EEC	CXXC4
3.76633e-152	4.31619	0.909	0.113	1.2192e-147	EEC	KCTD12
3.54305e-130	4.28432	0.518	0.031	1.14692e-125	EEC	CHGB
2.90975e-58	4.25444	0.264	0.018	9.41915e-54	EEC	TRMT9B
7.45664e-54	4.19932	0.227	0.014	2.41379e-49	EEC	PLXNC1
6.50266e-134	4.15464	0.591	0.041	2.10498e-129	EEC	LIMD2
1.74904e-108	4.13127	0.609	0.059	5.6618e-104	EEC	RASD1
3.79768e-68	4.12044	0.255	0.014	1.22935e-63	EEC	AP3B2
3.62026e-68	4.11179	0.264	0.015	1.17192e-63	EEC	MEX3B
9.45393e-163	4.06507	0.855	0.083	3.06033e-158	EEC	TUBB3
4.8453e-92	4.05759	0.436	0.033	1.56847e-87	EEC	PDZRN3
2.17658e-62	4.04227	0.3	0.023	7.04581e-58	EEC	PHC1
6.7161e-89	3.91712	0.555	0.06	2.17407e-84	EEC	FAM241B
7.66302e-100	3.90378	0.555	0.052	2.4806e-95	EEC	RGS7
3.99637e-61	3.87419	0.436	0.055	1.29366e-56	EEC	ISL1
9.09885e-56	3.83499	0.364	0.04	2.94539e-51	EEC	SLITRK6
5.22833e-156	3.8291	0.873	0.09	1.69246e-151	EEC	HEPACAM2
2.8246e-89	3.80636	0.464	0.039	9.14353e-85	EEC	PTP4A3
2.96938e-50	3.78237	0.264	0.022	9.61219e-46	EEC	BACE1
4.4557e-50	3.76655	0.245	0.019	1.44236e-45	EEC	TTC6
5.02267e-29	3.75338	0.218	0.027	1.62589e-24	EEC	RGS2
9.25003e-40	3.74975	0.218	0.019	2.99433e-35	EEC	ARNT2
2.02141e-46	3.70238	0.245	0.021	6.54351e-42	EEC	AC010478.1
1.26499e-55	3.67792	0.282	0.022	4.09489e-51	EEC	LINC01579
6.30049e-83	3.64708	0.582	0.073	2.03953e-78	EEC	NREP
2.31362e-72	3.64195	0.427	0.042	7.48942e-68	EEC	MAB21L4
8.69784e-38	3.63811	0.218	0.02	2.81558e-33	EEC	SLAIN1
1.02812e-44	3.6375	0.3	0.033	3.32813e-40	EEC	C2CD4B
3.4851e-73	3.63399	0.445	0.045	1.12816e-68	EEC	AC004540.1
1.59631e-107	3.61396	0.855	0.147	5.1674e-103	EEC	SCG5
2.22314e-44	3.60078	0.255	0.023	7.19651e-40	EEC	KLHDC8B
5.81615e-39	3.57469	0.245	0.025	1.88275e-34	EEC	TMEM61
1.68158e-42	3.5579	0.227	0.019	5.44345e-38	EEC	CYFIP2
3.75511e-127	3.54806	0.8	0.092	1.21557e-122	EEC	CACNB2
2.02278e-68	3.48298	0.491	0.06	6.54795e-64	EEC	TTLL7
3.52217e-41	3.43387	0.273	0.03	1.14016e-36	EEC	RTN2
6.40683e-116	3.42526	0.945	0.173	2.07395e-111	EEC	TUBA1A
1.25651e-48	3.42493	0.345	0.041	4.06745e-44	EEC	SBK1
3.41018e-47	3.4141	0.3	0.031	1.10391e-42	EEC	RNF144A
6.05567e-66	3.3883	0.427	0.045	1.96028e-61	EEC	PCSK1
5.85675e-30	3.38689	0.209	0.024	1.89589e-25	EEC	NCS1
1.67714e-68	3.35965	0.482	0.057	5.42906e-64	EEC	TUBB2B
7.79602e-56	3.35916	0.345	0.034	2.52365e-51	EEC	KLHL32
3.0532e-68	3.27955	0.536	0.074	9.88351e-64	EEC	STMN3
2.6628e-70	3.27864	0.545	0.073	8.61975e-66	EEC	CRIP2
2.79423e-65	3.2747	0.573	0.091	9.0452e-61	EEC	SMIM24
8.09116e-21	3.25266	0.209	0.035	2.61919e-16	EEC	GPX3
4.20103e-38	3.24933	0.309	0.042	1.35991e-33	EEC	MEX3A
2.1045e-34	3.21993	0.309	0.047	6.81247e-30	EEC	LRRC49
1.08395e-52	3.2161	0.545	0.103	3.50885e-48	EEC	ETV1
8.70713e-35	3.20743	0.273	0.035	2.81859e-30	EEC	SLC18A1
1.35807e-48	3.1782	0.382	0.05	4.39621e-44	EEC	KCNH2
3.68586e-37	3.16686	0.282	0.035	1.19315e-32	EEC	CACNA1C
4.76629e-64	3.15378	0.482	0.06	1.5429e-59	EEC	TSPAN2
2.21692e-41	3.15002	0.255	0.025	7.17639e-37	EEC	STARD9
6.44145e-83	3.09811	0.864	0.202	2.08516e-78	EEC	MS4A8
8.31566e-49	3.09657	0.482	0.082	2.69186e-44	EEC	ELL2
3.30453e-33	3.0933	0.273	0.037	1.06971e-28	EEC	DTX3
6.68391e-55	3.09062	0.418	0.053	2.16365e-50	EEC	SYP
2.56882e-52	3.05511	0.5	0.083	8.31554e-48	EEC	CEP126
8.4341e-59	3.03665	0.582	0.104	2.7302e-54	EEC	SMIM6
7.66611e-46	3.0197	0.436	0.069	2.4816e-41	EEC	RAB26
4.67214e-34	2.98936	0.3	0.043	1.51242e-29	EEC	GPC2
1.29661e-21	2.98326	0.209	0.033	4.19726e-17	EEC	CPLX1
4.87962e-18	2.95441	0.209	0.039	1.57958e-13	EEC	FAM167A
1.18454e-46	2.95173	0.5	0.093	3.83449e-42	EEC	GCH1
3.37496e-28	2.93369	0.291	0.05	1.09251e-23	EEC	RCOR2
7.61874e-24	2.93327	0.227	0.036	2.46626e-19	EEC	ATL1
1.69593e-22	2.92318	0.209	0.032	5.48991e-18	EEC	PIP4P2
2.37086e-41	2.91333	0.445	0.082	7.67472e-37	EEC	SLC7A2
5.28422e-37	2.91321	0.391	0.07	1.71056e-32	EEC	CCDC28B
8.00858e-55	2.86457	0.491	0.073	2.59246e-50	EEC	PRUNE2
1.34238e-53	2.86067	0.545	0.095	4.34542e-49	EEC	TOX
6.73342e-40	2.83799	0.464	0.091	2.17968e-35	EEC	KLK12
4.99734e-30	2.83237	0.273	0.04	1.61769e-25	EEC	SLCO5A1
8.20152e-20	2.82972	0.255	0.053	2.65492e-15	EEC	NPW
2.73315e-26	2.80975	0.282	0.049	8.84749e-22	EEC	SCAMP5
6.47322e-28	2.79063	0.309	0.056	2.09545e-23	EEC	CTXN1
1.20632e-37	2.78177	0.391	0.067	3.90499e-33	EEC	ANXA6
2.4292e-26	2.76885	0.245	0.037	7.86356e-22	EEC	TCEAL3
3.62411e-57	2.76552	0.655	0.137	1.17316e-52	EEC	CD200
2.35618e-43	2.73198	0.609	0.162	7.62718e-39	EEC	NAAA
2.50138e-30	2.7303	0.318	0.054	8.09721e-26	EEC	APOL4
3.55946e-31	2.72199	0.309	0.05	1.15223e-26	EEC	FSD1L
8.85745e-51	2.71508	0.564	0.108	2.86725e-46	EEC	RFX3
6.81095e-36	2.71037	0.409	0.078	2.20477e-31	EEC	VGF
7.7588e-40	2.70968	0.464	0.091	2.5116e-35	EEC	SMARCA1
1.25027e-38	2.7068	0.509	0.117	4.04725e-34	EEC	GFOD2
7.95765e-30	2.68621	0.345	0.065	2.57597e-25	EEC	GDAP1
2.57074e-38	2.68465	0.573	0.155	8.32175e-34	EEC	RDH5
1.05035e-30	2.68131	0.364	0.07	3.40008e-26	EEC	ZSCAN2
5.62553e-37	2.65851	0.364	0.058	1.82104e-32	EEC	C21orf58
3.45328e-58	2.65145	0.609	0.108	1.11786e-53	EEC	NEURL1
8.63745e-26	2.64289	0.291	0.052	2.79603e-21	EEC	CADM4
2.09355e-51	2.63841	0.636	0.142	6.77704e-47	EEC	DBN1
2.67584e-21	2.6377	0.236	0.042	8.66196e-17	EEC	PLXND1
1.22458e-35	2.63224	0.436	0.088	3.96407e-31	EEC	PKIG
2.9294e-25	2.62267	0.3	0.057	9.48278e-21	EEC	KIF3A
1.93534e-28	2.60855	0.391	0.086	6.26488e-24	EEC	GADD45G
3.32018e-28	2.60081	0.291	0.048	1.07478e-23	EEC	MB
2.23732e-16	2.54286	0.218	0.046	7.24243e-12	EEC	FBXO44
7.52435e-38	2.53473	0.5	0.107	2.43571e-33	EEC	SLC36A4
4.93442e-25	2.53146	0.3	0.057	1.59732e-20	EEC	CACNA1H
3.38807e-26	2.51173	0.336	0.069	1.09675e-21	EEC	MCOLN3
4.67291e-44	2.5112	0.718	0.218	1.51267e-39	EEC	PAM
2.30991e-20	2.50661	0.482	0.179	7.47742e-16	EEC	HOXB-AS3
5.87346e-19	2.48173	0.209	0.037	1.9013e-14	EEC	TPST1
2.3485e-19	2.46079	0.264	0.056	7.60231e-15	EEC	AC090152.1
5.3427e-28	2.46067	0.364	0.075	1.72949e-23	EEC	CCN3
4.7836e-21	2.4539	0.318	0.076	1.5485e-16	EEC	CNTNAP2
3.36234e-30	2.45023	0.418	0.093	1.08842e-25	EEC	NAV1
1.33408e-31	2.44881	0.455	0.105	4.31856e-27	EEC	HIST2H2BE
3.8099e-31	2.43997	0.464	0.112	1.2333e-26	EEC	TEX45
4.49138e-17	2.43911	0.236	0.051	1.4539e-12	EEC	EPOR
1.24812e-47	2.42779	0.718	0.2	4.0403e-43	EEC	BCAM
5.2314e-19	2.40176	0.227	0.043	1.69346e-14	EEC	TSPAN7
2.37894e-28	2.39579	0.4	0.089	7.70087e-24	EEC	FFAR4
1.24216e-41	2.39368	0.709	0.237	4.02099e-37	EEC	SYT13
5.2557e-16	2.38327	0.227	0.05	1.70132e-11	EEC	BAHCC1
8.87034e-24	2.38042	0.273	0.049	2.87142e-19	EEC	KRBA2
1.86831e-23	2.37357	0.3	0.06	6.04792e-19	EEC	PRKCG
8.03528e-17	2.37224	0.273	0.068	2.6011e-12	EEC	CDKN1C
3.74289e-31	2.37065	0.464	0.111	1.21161e-26	EEC	MYEF2
1.75136e-42	2.35225	0.7	0.217	5.66931e-38	EEC	IHH
3.42877e-27	2.35224	0.436	0.112	1.10993e-22	EEC	DPP4
4.85656e-18	2.35036	0.264	0.06	1.57212e-13	EEC	AGAP2-AS1
1.09612e-34	2.3487	0.473	0.104	3.54824e-30	EEC	CEP170
6.88809e-13	2.3477	0.218	0.057	2.22974e-08	EEC	RFX2
1.1812e-27	2.34124	0.445	0.112	3.82365e-23	EEC	SLC7A11
7.0713e-42	2.31516	0.709	0.225	2.28905e-37	EEC	REV3L
3.03476e-14	2.31171	0.209	0.047	9.82383e-10	EEC	TRIB2
1.74801e-41	2.30498	0.791	0.338	5.6585e-37	EEC	GLS
4.34466e-17	2.29732	0.255	0.058	1.40641e-12	EEC	TLCD5
1.59477e-19	2.28242	0.318	0.079	5.16244e-15	EEC	ZNF117
5.33099e-21	2.27797	0.364	0.096	1.72569e-16	EEC	RGL3
8.26269e-21	2.26591	0.336	0.082	2.67472e-16	EEC	ZNF608
1.24811e-32	2.26547	0.455	0.1	4.04025e-28	EEC	PTK7
3.82173e-28	2.2598	0.491	0.135	1.23713e-23	EEC	TMEM132A
7.33915e-23	2.25804	0.4	0.11	2.37576e-18	EEC	H2AFY2
1.51623e-22	2.24977	0.382	0.099	4.90818e-18	EEC	DACH1
4.82481e-19	2.24706	0.309	0.076	1.56184e-14	EEC	ARVCF
6.69856e-17	2.22613	0.236	0.051	2.16839e-12	EEC	ZC2HC1A
1.34317e-14	2.22154	0.236	0.057	4.34799e-10	EEC	CFAP65
3.20428e-42	2.20276	0.718	0.215	1.03726e-37	EEC	LFNG
1.08828e-27	2.1799	0.482	0.13	3.52288e-23	EEC	DLL4
1.2922e-20	2.17799	0.382	0.107	4.18299e-16	EEC	TCTN1
3.19906e-46	2.17025	0.809	0.294	1.03557e-41	EEC	MYL6B
4.79318e-31	2.15638	0.655	0.256	1.5516e-26	EEC	QDPR
2.50327e-16	2.15599	0.291	0.077	8.10333e-12	EEC	BCL9
4.17684e-24	2.1557	0.5	0.166	1.35209e-19	EEC	PCBP4
8.74266e-16	2.15402	0.264	0.066	2.83009e-11	EEC	PHTF1
6.26164e-19	2.15235	0.345	0.095	2.02696e-14	EEC	AC068888.1
1.52627e-33	2.1496	0.627	0.2	4.94068e-29	EEC	MAD2L2
2.12125e-32	2.14874	0.527	0.136	6.86671e-28	EEC	ASRGL1
2.71642e-19	2.13716	0.327	0.082	8.79332e-15	EEC	PLEKHA4
5.19114e-23	2.12482	0.455	0.137	1.68042e-18	EEC	FZD3
9.51783e-20	2.11971	0.355	0.095	3.08102e-15	EEC	ZNF821
1.08053e-55	2.11873	0.918	0.385	3.49779e-51	EEC	UCP2
1.90411e-12	2.11802	0.255	0.075	6.16379e-08	EEC	ZSCAN16
1.12666e-11	2.11337	0.227	0.064	3.6471e-07	EEC	TAF9B
1.95997e-10	2.10908	0.245	0.081	6.34463e-06	EEC	EGR3
5.81094e-48	2.099	0.864	0.341	1.88106e-43	EEC	HIST1H2AC
1.64084e-14	2.09753	0.236	0.058	5.31158e-10	EEC	SETMAR
5.10871e-16	2.09406	0.282	0.074	1.65374e-11	EEC	SAAL1
7.22097e-17	2.0775	0.309	0.083	2.3375e-12	EEC	TMEM198
3.15637e-48	2.07003	0.818	0.264	1.02175e-43	EEC	STXBP1
4.8354e-21	2.0658	0.436	0.135	1.56527e-16	EEC	MAN1A1
2.05054e-17	2.06393	0.355	0.104	6.63782e-13	EEC	LINC01315
8.68444e-15	2.0637	0.264	0.069	2.81124e-10	EEC	PRR36
5.60535e-46	2.06183	0.727	0.187	1.81451e-41	EEC	PROX1
3.16488e-12	2.05612	0.245	0.071	1.0245e-07	EEC	STX2
2.44329e-45	2.0558	0.845	0.362	7.90917e-41	EEC	SNRPN
3.17518e-15	2.04879	0.327	0.102	1.02784e-10	EEC	HOXA11
3.06064e-30	2.04874	0.609	0.201	9.9076e-26	EEC	STX1A
8.50179e-15	2.01269	0.282	0.077	2.75211e-10	EEC	KCNH8
5.72172e-14	2.01213	0.318	0.102	1.85218e-09	EEC	ARRDC4
2.24764e-13	2.00829	0.255	0.07	7.27584e-09	EEC	FKBP7
3.46134e-20	1.99862	0.445	0.144	1.12047e-15	EEC	SDSL
3.8728e-20	1.99662	0.391	0.11	1.25367e-15	EEC	GNA12
7.32575e-12	1.99648	0.373	0.151	2.37142e-07	EEC	DEPP1
4.99389e-17	1.99216	0.355	0.107	1.61657e-12	EEC	45359
4.17672e-23	1.98276	0.518	0.174	1.35204e-18	EEC	MICAL1
8.95601e-12	1.98252	0.3	0.105	2.89915e-07	EEC	GLCCI1
4.64726e-15	1.97994	0.327	0.101	1.50437e-10	EEC	CRYM
2.61949e-10	1.9738	0.3	0.117	8.47954e-06	EEC	CPE
9.22335e-21	1.97022	0.391	0.107	2.98569e-16	EEC	SEC22C
8.92768e-23	1.9688	0.464	0.141	2.88998e-18	EEC	TP53INP1
3.23326e-14	1.96594	0.255	0.066	1.04664e-09	EEC	WHRN
2.904e-15	1.96214	0.318	0.095	9.40055e-11	EEC	ZNF627
1.22873e-35	1.95982	0.727	0.262	3.97752e-31	EEC	TM7SF2
2.17368e-15	1.95866	0.282	0.074	7.03643e-11	EEC	SENP7
1.03027e-11	1.95784	0.273	0.088	3.33508e-07	EEC	RASA4
2.39318e-34	1.95423	0.655	0.2	7.74698e-30	EEC	AC005083.1
6.42659e-13	1.95334	0.318	0.108	2.08035e-08	EEC	GKAP1
3.66357e-20	1.94734	0.427	0.132	1.18593e-15	EEC	PLSCR3
9.56095e-22	1.93801	0.473	0.148	3.09498e-17	EEC	DPEP1
2.10289e-12	1.93646	0.264	0.079	6.80727e-08	EEC	LINC00884
1.13768e-16	1.93548	0.345	0.102	3.68279e-12	EEC	PLPPR2
1.05523e-21	1.93185	0.418	0.116	3.41588e-17	EEC	CLSTN3
1.21445e-10	1.92975	0.236	0.073	3.93131e-06	EEC	HIST1H2BD
1.8124e-18	1.929	0.482	0.18	5.8669e-14	EEC	PLK2
8.14458e-20	1.92562	0.427	0.134	2.63648e-15	EEC	ZNF260
4.49793e-18	1.9244	0.409	0.132	1.45602e-13	EEC	ABCC5
2.20788e-31	1.92299	0.682	0.256	7.14712e-27	EEC	HOXA11-AS
1.12474e-11	1.91191	0.255	0.077	3.64089e-07	EEC	KIF1BP
8.55124e-27	1.90365	0.645	0.26	2.76812e-22	EEC	CDHR3
3.87731e-28	1.90131	0.627	0.225	1.25512e-23	EEC	QPCT
8.02939e-11	1.89989	0.227	0.067	2.59919e-06	EEC	LINC00954
9.92104e-24	1.89915	0.509	0.16	3.21154e-19	EEC	TMX4
1.56126e-09	1.89911	0.264	0.095	5.05397e-05	EEC	CD99L2
1.36336e-11	1.89526	0.245	0.073	4.41332e-07	EEC	SMAD9
1.02891e-15	1.89163	0.355	0.112	3.33069e-11	EEC	GNB5
3.85888e-18	1.89124	0.455	0.162	1.24916e-13	EEC	SERGEF
2.91902e-25	1.87838	0.582	0.212	9.44917e-21	EEC	LRRC42
7.37151e-10	1.87049	0.209	0.062	2.38623e-05	EEC	CBX2
1.27284e-08	1.86625	0.209	0.069	0.000412032	EEC	BMF
2.76365e-18	1.86571	0.418	0.133	8.9462e-14	EEC	PCLO
3.91924e-37	1.86146	0.773	0.276	1.2687e-32	EEC	PTPRN2
7.64998e-21	1.8562	0.482	0.158	2.47638e-16	EEC	ABCA1
6.31521e-12	1.85235	0.255	0.075	2.0443e-07	EEC	ZSCAN9
5.01538e-21	1.85205	0.473	0.151	1.62353e-16	EEC	ZFP90
4.63006e-19	1.84802	0.482	0.174	1.4988e-14	EEC	SYT7
1.26439e-09	1.84343	0.227	0.074	4.09295e-05	EEC	AC011043.1
8.39836e-12	1.83821	0.309	0.108	2.71863e-07	EEC	NPM2
4.85674e-47	1.83679	0.918	0.527	1.57217e-42	EEC	SEC11C
5.73364e-19	1.83204	0.455	0.155	1.85604e-14	EEC	DNMT3A
1.28535e-23	1.83193	0.582	0.213	4.1608e-19	EEC	ZNF322
1.8072e-26	1.82887	0.582	0.194	5.85007e-22	EEC	ISYNA1
1.24859e-14	1.82774	0.309	0.09	4.04183e-10	EEC	PTBP2
1.32324e-10	1.82737	0.236	0.072	4.28347e-06	EEC	ABL2
6.54189e-12	1.8049	0.255	0.076	2.11767e-07	EEC	ARL15
2.38634e-16	1.8043	0.391	0.129	7.72481e-12	EEC	ZNF254
2.47739e-31	1.80187	0.7	0.251	8.01955e-27	EEC	MCF2L
1.21415e-07	1.80157	0.227	0.087	0.00393033	EEC	ZNF286A
3.97987e-10	1.80099	0.218	0.065	1.28832e-05	EEC	ARL13B
2.13762e-14	1.79882	0.318	0.096	6.91969e-10	EEC	DZIP3
3.10771e-10	1.79371	0.336	0.14	1.006e-05	EEC	PRCP
9.80809e-08	1.79361	0.245	0.098	0.00317498	EEC	ZSCAN16-AS1
7.6739e-28	1.79359	0.609	0.197	2.48412e-23	EEC	LINC00261
2.40771e-16	1.79323	0.355	0.106	7.79399e-12	EEC	IFT81
2.08635e-09	1.79158	0.264	0.095	6.75372e-05	EEC	CAMK1D
7.69909e-17	1.79099	0.373	0.113	2.49227e-12	EEC	TSPYL4
1.73881e-24	1.78081	0.582	0.204	5.6287e-20	EEC	MTSS1
1.18629e-20	1.78076	0.545	0.207	3.84013e-16	EEC	GSTA4
1.93882e-26	1.77512	0.655	0.257	6.27614e-22	EEC	ABHD13
5.50224e-13	1.77323	0.318	0.104	1.78113e-08	EEC	CRTC1
2.6415e-10	1.77203	0.245	0.079	8.5508e-06	EEC	WDR54
1.03823e-08	1.76308	0.255	0.096	0.000336087	EEC	HIST1H2BC
2.75138e-22	1.76205	0.536	0.192	8.90648e-18	EEC	ZNF680
1.19831e-10	1.75963	0.309	0.116	3.87905e-06	EEC	PTCH1
4.53632e-15	1.75727	0.364	0.12	1.46845e-10	EEC	EFCAB2
8.73729e-14	1.75533	0.364	0.129	2.82835e-09	EEC	MCRIP1
1.60912e-10	1.75225	0.345	0.142	5.20887e-06	EEC	SGCB
1.16074e-12	1.74892	0.3	0.094	3.75745e-08	EEC	INPP4A
1.6039e-14	1.74308	0.373	0.131	5.19199e-10	EEC	ZNF738
6.12949e-14	1.7406	0.318	0.098	1.98418e-09	EEC	MAPRE3
6.90843e-22	1.73896	0.5	0.162	2.23633e-17	EEC	ENO2
1.02363e-11	1.73763	0.327	0.119	3.31359e-07	EEC	LRRC61
1.07063e-14	1.73554	0.373	0.129	3.46573e-10	EEC	MAPK8IP1
4.10383e-18	1.73396	0.473	0.171	1.32845e-13	EEC	ONECUT2
1.9785e-09	1.7308	0.245	0.084	6.40461e-05	EEC	KLF12
1.86589e-14	1.72941	0.373	0.127	6.04007e-10	EEC	NAIP
6.76111e-10	1.72724	0.273	0.097	2.18864e-05	EEC	AC009315.1
8.34789e-14	1.72263	0.355	0.122	2.7023e-09	EEC	RBM4B
4.09992e-16	1.7194	0.3	0.078	1.32719e-11	EEC	MEGF9
1.92376e-08	1.71229	0.209	0.07	0.00062274	EEC	LNX1
4.13715e-19	1.70917	0.509	0.188	1.33924e-14	EEC	DMAP1
4.85269e-20	1.70617	0.655	0.326	1.57086e-15	EEC	HOXB9
4.68727e-11	1.70434	0.318	0.118	1.51732e-06	EEC	PHF21A
1.87456e-10	1.70396	0.3	0.109	6.06815e-06	EEC	TMEM200A
6.87428e-13	1.69952	0.336	0.117	2.22527e-08	EEC	ZNF618
8.55811e-19	1.69868	0.536	0.218	2.77034e-14	EEC	CBX6
3.82975e-15	1.69379	0.427	0.159	1.23973e-10	EEC	MINDY3
2.79516e-07	1.69335	0.218	0.083	0.00904823	EEC	BCAS3
3.37751e-11	1.69325	0.291	0.1	1.09333e-06	EEC	ZNF273
6.82707e-13	1.69124	0.427	0.187	2.20999e-08	EEC	TMEM65
6.18763e-09	1.69105	0.227	0.076	0.0002003	EEC	MSMB
1.11142e-10	1.68252	0.3	0.109	3.59778e-06	EEC	IRF2BPL
2.18072e-48	1.67671	0.964	0.55	7.05921e-44	EEC	STMN1
2.94218e-15	1.67657	0.464	0.188	9.52412e-11	EEC	HOXA7
1.84382e-07	1.67435	0.209	0.076	0.00596864	EEC	UHRF1BP1L
2.37309e-16	1.6729	0.455	0.173	7.68193e-12	EEC	ZNF720
5.05296e-15	1.67034	0.473	0.198	1.63569e-10	EEC	FOXA1
1.09295e-10	1.66815	0.282	0.096	3.53799e-06	EEC	ZNF10
1.33343e-09	1.66731	0.273	0.1	4.31646e-05	EEC	HIST1H4H
4.12433e-25	1.65629	0.691	0.317	1.33509e-20	EEC	OTULINL
6.46336e-15	1.65191	0.427	0.155	2.09225e-10	EEC	LMBR1L
7.1251e-20	1.64214	0.564	0.224	2.30647e-15	EEC	MAP2K6
1.033e-09	1.63626	0.245	0.08	3.34392e-05	EEC	RAB30
1.55047e-25	1.63583	0.736	0.364	5.01902e-21	EEC	HOXA9
2.83815e-12	1.63571	0.418	0.176	9.18738e-08	EEC	AC007405.3
6.25813e-15	1.63475	0.445	0.174	2.02582e-10	EEC	ZNF761
2.95315e-09	1.62797	0.291	0.115	9.55963e-05	EEC	PPP3CB
1.44394e-51	1.62543	0.982	0.702	4.67418e-47	EEC	SOX4
5.361e-07	1.6235	0.227	0.091	0.0173541	EEC	CGRRF1
5.83477e-13	1.62311	0.373	0.137	1.88877e-08	EEC	ZNF512
2.35309e-05	1.62101	0.218	0.102	0.761719	EEC	HACD1
1.43689e-14	1.61999	0.318	0.092	4.65135e-10	EEC	DLL1
1.19131e-35	1.61921	0.855	0.47	3.8564e-31	EEC	BEX3
5.28726e-25	1.6178	0.736	0.331	1.71154e-20	EEC	KCNQ1OT1
1.44692e-07	1.61722	0.209	0.076	0.00468382	EEC	KSR2
7.30638e-10	1.61466	0.273	0.096	2.36515e-05	EEC	MBIP
1.70904e-10	1.61451	0.264	0.087	5.53234e-06	EEC	AC092279.1
6.49371e-08	1.61216	0.245	0.095	0.00210208	EEC	ACVR2B
4.26881e-08	1.60749	0.255	0.099	0.00138186	EEC	ARID3A
4.18639e-13	1.60445	0.464	0.207	1.35518e-08	EEC	CAMKK2
3.10702e-30	1.59603	0.8	0.375	1.00577e-25	EEC	PFN2
1.05195e-12	1.5917	0.436	0.184	3.40528e-08	EEC	BCL7A
4.99187e-30	1.5882	0.818	0.475	1.61592e-25	EEC	HOXA10
3.53775e-06	1.58264	0.209	0.085	0.114521	EEC	PDE7A
3.52787e-12	1.57809	0.336	0.12	1.14201e-07	EEC	HIST1H2BK
8.84594e-14	1.57565	0.391	0.141	2.86352e-09	EEC	RBP1
5.6711e-09	1.57524	0.309	0.128	0.000183579	EEC	ZNF358
1.32124e-10	1.5749	0.373	0.157	4.27697e-06	EEC	VSTM2L
9.4474e-07	1.57453	0.227	0.094	0.0305822	EEC	DYRK1B
1.30498e-20	1.57399	0.691	0.343	4.22435e-16	EEC	HMGB3
1.24835e-06	1.57326	0.218	0.088	0.0404102	EEC	AP1M1
2.76543e-08	1.57199	0.264	0.104	0.000895197	EEC	KPNA5
5.26796e-10	1.57095	0.364	0.158	1.70529e-05	EEC	PHF2
4.33872e-17	1.57003	0.518	0.205	1.40449e-12	EEC	SLC4A7
6.02834e-09	1.5674	0.318	0.137	0.000195143	EEC	CCDC126
4.03867e-26	1.56642	0.755	0.354	1.30736e-21	EEC	CHD7
5.13902e-09	1.56355	0.291	0.115	0.000166355	EEC	FAM200A
3.40753e-07	1.5633	0.227	0.089	0.0110305	EEC	WDFY3
2.21919e-10	1.55964	0.3	0.108	7.18376e-06	EEC	EPCAM-DT
1.52399e-13	1.55858	0.5	0.234	4.93329e-09	EEC	HOXA13
4.37179e-22	1.55853	0.645	0.272	1.41519e-17	EEC	ING4
1.17264e-08	1.55704	0.273	0.104	0.000379595	EEC	N4BP2L1
5.58075e-06	1.55601	0.209	0.088	0.180654	EEC	CCDC92
4.72263e-08	1.55598	0.245	0.092	0.00152876	EEC	SH3PXD2B
1.13343e-07	1.55478	0.264	0.107	0.00366903	EEC	ZNF124
4.24488e-12	1.54744	0.391	0.157	1.37411e-07	EEC	LYPLAL1
4.78149e-10	1.54576	0.245	0.078	1.54782e-05	EEC	JSRP1
1.82923e-12	1.54373	0.445	0.196	5.92139e-08	EEC	LYSMD2
1.10163e-11	1.54267	0.427	0.191	3.56609e-07	EEC	CERK
2.27548e-28	1.54218	0.8	0.387	7.36596e-24	EEC	GSE1
4.17839e-15	1.53427	0.464	0.181	1.35259e-10	EEC	USP11
2.15019e-16	1.53394	0.564	0.253	6.96037e-12	EEC	TEAD1
1.93356e-11	1.53302	0.345	0.129	6.25914e-07	EEC	TSPYL2
3.53218e-22	1.53215	0.718	0.345	1.1434e-17	EEC	ITGB8
2.30288e-15	1.52966	0.455	0.175	7.45464e-11	EEC	ATP6V0E2
5.65409e-13	1.52909	0.445	0.19	1.83029e-08	EEC	OAZ2
2.51237e-07	1.52822	0.236	0.092	0.00813278	EEC	PAPOLG
2.6293e-10	1.52656	0.373	0.155	8.51129e-06	EEC	SMOC1
4.81209e-21	1.52614	0.673	0.314	1.55772e-16	EEC	GPRC5C
1.24195e-23	1.52418	0.718	0.321	4.02031e-19	EEC	CHD6
5.04468e-08	1.52413	0.264	0.106	0.00163301	EEC	LINC01410
4.72968e-13	1.52125	0.4	0.152	1.53105e-08	EEC	PGAP1
1.49268e-06	1.52063	0.209	0.082	0.0483196	EEC	AL137802.2
1.28151e-14	1.51762	0.5	0.218	4.14839e-10	EEC	ATP6V1B2
1.36638e-08	1.51635	0.273	0.105	0.00044231	EEC	KLC2
1.17792e-21	1.51433	0.682	0.331	3.81304e-17	EEC	AC010642.2
2.05024e-12	1.5138	0.382	0.144	6.63683e-08	EEC	TP53INP2
4.67702e-11	1.51268	0.336	0.126	1.514e-06	EEC	LIPG
3.56745e-05	1.51101	0.209	0.096	1	EEC	IGSF9
5.62056e-09	1.50989	0.3	0.119	0.000181943	EEC	GET1
4.48237e-14	1.50675	0.391	0.133	1.45099e-09	EEC	MATN2
4.12189e-08	1.50626	0.245	0.091	0.0013343	EEC	BLMH
9.5749e-09	1.50616	0.264	0.098	0.000309949	EEC	SESN2
9.50406e-10	1.50537	0.373	0.168	3.07656e-05	EEC	NCOA5
1.69572e-07	1.50249	0.236	0.092	0.00548923	EEC	ZSWIM6
3.71311e-06	1.50061	0.209	0.085	0.120197	EEC	CA8
3.01084e-19	1.50056	0.618	0.268	9.7464e-15	EEC	PDHB
1.57513e-148	5.9844	0.375	0.012	5.09885e-144	Goblet	ITLN1
8.57961e-182	4.4227	0.7	0.045	2.77731e-177	Goblet	ATOH1
7.44383e-168	4.37526	0.592	0.032	2.40964e-163	Goblet	BEST2
9.01324e-71	4.0915	0.275	0.017	2.91768e-66	Goblet	AP002498.1
2.79573e-57	4.07349	0.283	0.024	9.05007e-53	Goblet	CLCA1
1.17625e-121	4.03876	0.542	0.041	3.80765e-117	Goblet	REP15
1.1153e-43	3.81306	0.233	0.021	3.61035e-39	Goblet	SCGB2A1
8.64634e-124	3.56154	0.983	0.203	2.79891e-119	Goblet	FCGBP
8.79568e-68	3.52767	0.408	0.043	2.84725e-63	Goblet	MB
8.95127e-56	3.52754	0.317	0.031	2.89762e-51	Goblet	GALNT8
2.62359e-45	3.5197	0.325	0.042	8.49281e-41	Goblet	FAM177B
2.63876e-58	3.4763	0.4	0.05	8.54192e-54	Goblet	RETNLB
5.26844e-89	3.34526	0.642	0.089	1.70545e-84	Goblet	FMOD
7.07518e-82	3.29975	0.542	0.065	2.29031e-77	Goblet	RAB26
3.16059e-72	3.19052	0.633	0.111	1.02311e-67	Goblet	CHRNA7
9.25497e-40	3.16056	0.325	0.047	2.99593e-35	Goblet	LINC01550
2.72743e-42	3.05561	0.358	0.054	8.82896e-38	Goblet	CCL24
1.88529e-71	3.04298	0.6	0.094	6.10289e-67	Goblet	ENTPD8
1.04101e-84	3.01858	0.792	0.16	3.36986e-80	Goblet	RAP1GAP
7.87385e-34	2.94079	0.342	0.062	2.54884e-29	Goblet	MXRA7
6.561e-21	2.90836	0.208	0.036	2.12386e-16	Goblet	HECW2
4.56125e-52	2.88628	0.525	0.097	1.47652e-47	Goblet	ANO7
7.87718e-71	2.88486	0.633	0.106	2.54992e-66	Goblet	NEURL1
6.36505e-31	2.85712	0.275	0.042	2.06043e-26	Goblet	SLC16A7
2.23918e-27	2.84018	0.225	0.032	7.24844e-23	Goblet	WNT4
1.24911e-23	2.83478	0.225	0.037	4.0435e-19	Goblet	KLHL32
1.6133e-83	2.8046	0.85	0.188	5.22243e-79	Goblet	LINC00261
4.64936e-81	2.75233	0.892	0.246	1.50504e-76	Goblet	ST6GALNAC1
7.69176e-77	2.70575	0.825	0.194	2.4899e-72	Goblet	SPDEF
3.19803e-57	2.6812	0.692	0.172	1.03523e-52	Goblet	GAU1
1.56027e-30	2.63762	0.35	0.069	5.05076e-26	Goblet	SMAD9
9.71568e-43	2.63382	0.4	0.065	3.14506e-38	Goblet	RASD1
1.30586e-25	2.62453	0.225	0.034	4.22719e-21	Goblet	KCNMA1
1.55925e-91	2.62325	1	0.3	5.04745e-87	Goblet	SPINK4
7.45808e-20	2.60984	0.25	0.053	2.41426e-15	Goblet	ROBO1
1.79696e-46	2.58756	0.583	0.137	5.81693e-42	Goblet	CRACR2A
8.52834e-44	2.57678	0.517	0.109	2.76071e-39	Goblet	CPE
2.95354e-77	2.5591	0.933	0.278	9.56091e-73	Goblet	LRRC26
1.92552e-51	2.55326	0.508	0.088	6.23309e-47	Goblet	KLK12
2.37325e-30	2.53812	0.367	0.076	7.68245e-26	Goblet	PRUNE2
4.1583e-49	2.52894	0.492	0.085	1.34608e-44	Goblet	DLL1
8.91654e-48	2.51544	0.592	0.135	2.88637e-43	Goblet	SELENOM
2.19973e-22	2.51104	0.325	0.08	7.12076e-18	Goblet	PARM1
8.3703e-22	2.50014	0.283	0.062	2.70955e-17	Goblet	DNAJC12
1.50861e-37	2.47933	0.517	0.126	4.88352e-33	Goblet	HMGCS2
2.02128e-31	2.47685	0.383	0.079	6.54309e-27	Goblet	HES2
8.43209e-21	2.45043	0.267	0.057	2.72955e-16	Goblet	CACNA1H
1.04921e-47	2.44457	0.592	0.134	3.3964e-43	Goblet	NTN4
4.61729e-39	2.43351	0.542	0.136	1.49466e-34	Goblet	FABP2
9.43191e-36	2.39781	0.492	0.116	3.0532e-31	Goblet	PLXDC2
1.90546e-30	2.39261	0.358	0.071	6.16816e-26	Goblet	MSMB
4.55398e-43	2.37898	0.558	0.126	1.47417e-38	Goblet	MATN2
9.0732e-24	2.37712	0.292	0.06	2.93708e-19	Goblet	C17orf77
1.05811e-55	2.37177	0.783	0.22	3.42521e-51	Goblet	AQP3
1.67832e-58	2.36676	0.8	0.209	5.4329e-54	Goblet	MUC5AC
1.27646e-35	2.35055	0.542	0.147	4.13202e-31	Goblet	CREB3L4
1.73035e-38	2.32393	0.667	0.226	5.60131e-34	Goblet	DYRK4
3.12776e-13	2.30242	0.233	0.066	1.01249e-08	Goblet	SRGAP3
5.77624e-39	2.29809	0.633	0.196	1.86983e-34	Goblet	SERPINA1
3.74078e-14	2.23025	0.217	0.053	1.21093e-09	Goblet	NPW
4.30752e-25	2.22496	0.325	0.069	1.39439e-20	Goblet	IGFALS
3.20202e-12	2.18878	0.208	0.056	1.03652e-07	Goblet	SAMD9L
2.4552e-65	2.1678	0.992	0.514	7.94773e-61	Goblet	MUC2
1.1017e-17	2.16482	0.342	0.103	3.56632e-13	Goblet	PRIMPOL
1.94119e-59	2.16285	0.842	0.229	6.28381e-55	Goblet	MUC5B
4.47226e-13	2.15775	0.233	0.065	1.44772e-08	Goblet	TBILA
1.60435e-36	2.14502	0.575	0.156	5.19343e-32	Goblet	SLC39A8
8.91908e-21	2.10498	0.375	0.104	2.8872e-16	Goblet	CACNB2
5.25696e-15	2.09934	0.233	0.058	1.70173e-10	Goblet	NCALD
4.19795e-50	2.09285	0.55	0.099	1.35892e-45	Goblet	HEPACAM2
2.45175e-20	2.0727	0.358	0.1	7.93654e-16	Goblet	TOX
1.90008e-24	2.03542	0.475	0.149	6.15074e-20	Goblet	SEC24D
7.73719e-20	2.01033	0.433	0.149	2.50461e-15	Goblet	TBC1D2
2.8898e-24	2.00889	0.508	0.166	9.35458e-20	Goblet	GPR153
3.09531e-25	1.99877	0.433	0.117	1.00198e-20	Goblet	PLCB4
3.96923e-33	1.9796	0.658	0.225	1.28488e-28	Goblet	KDELR3
2.46288e-37	1.95949	0.742	0.261	7.9726e-33	Goblet	COL16A1
1.96974e-18	1.95406	0.4	0.133	6.37625e-14	Goblet	BMP2K
1.44897e-29	1.95046	0.608	0.209	4.69044e-25	Goblet	NECTIN1
2.52024e-13	1.93622	0.267	0.08	8.15827e-09	Goblet	NR3C2
1.73831e-27	1.93252	0.5	0.143	5.62707e-23	Goblet	MUC6
1.70555e-10	1.88447	0.208	0.061	5.52103e-06	Goblet	CCDC149
1.24002e-09	1.88299	0.25	0.091	4.01406e-05	Goblet	LINC00920
8.58538e-19	1.88188	0.408	0.132	2.77917e-14	Goblet	PADI2
4.6263e-27	1.86819	0.583	0.203	1.49758e-22	Goblet	RAB15
4.57758e-18	1.85924	0.408	0.135	1.48181e-13	Goblet	MAN1A1
5.40581e-10	1.85533	0.208	0.064	1.74992e-05	Goblet	DDX3Y
6.4998e-12	1.84654	0.333	0.129	2.10405e-07	Goblet	SPINK1
7.50596e-17	1.8385	0.317	0.088	2.42975e-12	Goblet	PIGR
1.29914e-11	1.83761	0.283	0.099	4.20546e-07	Goblet	ETS1
3.92392e-11	1.82962	0.258	0.086	1.27021e-06	Goblet	MFSD4A
4.67147e-10	1.82792	0.267	0.099	1.5122e-05	Goblet	TRIM3
2.23247e-14	1.80905	0.35	0.123	7.22671e-10	Goblet	SLC2A10
9.31892e-12	1.7968	0.325	0.125	3.01663e-07	Goblet	PGM3
3.43771e-19	1.78447	0.442	0.148	1.11282e-14	Goblet	PDIA5
1.68192e-10	1.77777	0.25	0.083	5.44453e-06	Goblet	CA8
4.3133e-08	1.76597	0.225	0.085	0.00139626	Goblet	ENTPD7
1.66783e-13	1.75396	0.383	0.149	5.39894e-09	Goblet	SLC9A3R2
1.45565e-09	1.74773	0.258	0.096	4.7121e-05	Goblet	PTGER2
1.24838e-10	1.7464	0.208	0.06	4.04113e-06	Goblet	DENND2A
1.39876e-08	1.72255	0.208	0.071	0.000452792	Goblet	CHIC1
1.18121e-12	1.71674	0.325	0.115	3.8237e-08	Goblet	RAB27A
3.84544e-10	1.71218	0.242	0.081	1.24481e-05	Goblet	TRIM5
9.87816e-13	1.69953	0.375	0.148	3.19766e-08	Goblet	BTN3A1
2.2254e-10	1.6977	0.242	0.079	7.20383e-06	Goblet	DDX60
6.00701e-30	1.69543	0.792	0.392	1.94453e-25	Goblet	KLK1
7.50319e-15	1.68127	0.408	0.154	2.42886e-10	Goblet	ST3GAL4
1.31861e-21	1.67127	0.592	0.259	4.26848e-17	Goblet	NUCB2
2.61505e-18	1.65852	0.525	0.218	8.46518e-14	Goblet	FAM107B
8.99076e-15	1.6561	0.45	0.19	2.9104e-10	Goblet	MAGED1
3.06539e-12	1.65553	0.258	0.078	9.92298e-08	Goblet	SBSPON
3.83135e-35	1.64814	0.825	0.44	1.24025e-30	Goblet	HPCAL1
2.85383e-52	1.64812	0.983	0.605	9.23813e-48	Goblet	REG4
2.28128e-06	1.63578	0.217	0.094	0.0738472	Goblet	DYRK1B
1.64869e-11	1.62501	0.292	0.101	5.33698e-07	Goblet	DACH1
7.4421e-08	1.62082	0.225	0.086	0.00240908	Goblet	PDE4D
7.39417e-15	1.60861	0.458	0.196	2.39357e-10	Goblet	SLC22A23
1.86033e-14	1.6083	0.4	0.15	6.02206e-10	Goblet	ABCA5
3.38408e-27	1.60548	0.733	0.35	1.09546e-22	Goblet	FOXA3
8.1571e-15	1.60118	0.508	0.234	2.64053e-10	Goblet	ANKRD37
2.94301e-07	1.60117	0.208	0.081	0.00952681	Goblet	KCTD15
7.40568e-11	1.59764	0.317	0.121	2.39729e-06	Goblet	NUAK2
2.32714e-07	1.59539	0.233	0.094	0.00753318	Goblet	FFAR4
4.91346e-08	1.59409	0.275	0.116	0.00159053	Goblet	APOL1
1.98111e-07	1.59283	0.283	0.131	0.00641304	Goblet	KREMEN1
4.2643e-07	1.58941	0.217	0.086	0.013804	Goblet	TFCP2L1
4.81357e-09	1.58477	0.258	0.098	0.00015582	Goblet	PPM1K
1.18992e-17	1.57875	0.542	0.229	3.85188e-13	Goblet	BTN3A2
2.37853e-18	1.57486	0.592	0.27	7.69955e-14	Goblet	STXBP1
1.43308e-09	1.57304	0.275	0.104	4.63901e-05	Goblet	GAB1
2.36869e-17	1.57267	0.525	0.216	7.6677e-13	Goblet	UAP1
1.57624e-12	1.5608	0.467	0.226	5.10246e-08	Goblet	CRELD2
1.91665e-10	1.55861	0.242	0.078	6.2044e-06	Goblet	JSRP1
1.45406e-19	1.55632	0.55	0.219	4.70695e-15	Goblet	LFNG
3.09352e-10	1.5442	0.35	0.15	1.0014e-05	Goblet	SMIM31
6.94598e-30	1.53149	0.85	0.457	2.24848e-25	Goblet	FRYL
2.21843e-12	1.53055	0.433	0.194	7.18128e-08	Goblet	SIDT2
6.14122e-23	1.52708	0.667	0.3	1.98798e-18	Goblet	HES6
5.99196e-08	1.52325	0.233	0.089	0.00193966	Goblet	EPN3
3.06975e-21	1.51421	0.617	0.254	9.93708e-17	Goblet	AC068587.4
3.47529e-29	1.51276	0.8	0.433	1.12499e-24	Goblet	ERGIC1
5.53217e-20	1.51244	0.6	0.253	1.79082e-15	Goblet	MCF2L
5.84931e-09	1.50576	0.283	0.112	0.000189348	Goblet	TRAM2
6.12034e-40	1.50049	0.942	0.427	1.98122e-35	Goblet	KIAA1324
8.48527e-63	2.07574	0.321	0.06	2.74677e-58	Miscellaneous 1	EGR3
1.08542e-168	2.00611	0.968	0.321	3.51363e-164	Miscellaneous 1	EGR1
3.03691e-135	1.99428	0.836	0.242	9.83078e-131	Miscellaneous 1	ATF3
1.60494e-168	1.97401	0.976	0.348	5.19535e-164	Miscellaneous 1	FOSB
2.11532e-58	1.9707	0.402	0.102	6.8475e-54	Miscellaneous 1	HBEGF
6.93003e-64	1.94749	0.553	0.192	2.24332e-59	Miscellaneous 1	AC007906.2
4.60874e-134	1.88063	0.9	0.322	1.49189e-129	Miscellaneous 1	NR4A1
7.12925e-55	1.81149	0.453	0.136	2.30781e-50	Miscellaneous 1	ID3
4.50878e-97	1.71938	0.765	0.263	1.45954e-92	Miscellaneous 1	AC020916.1
4.47507e-39	1.71757	0.38	0.128	1.44862e-34	Miscellaneous 1	DUSP2
5.78822e-40	1.71658	0.369	0.117	1.8737e-35	Miscellaneous 1	PCK1
4.15263e-106	1.68108	0.841	0.29	1.34425e-101	Miscellaneous 1	DUSP1
6.11234e-45	1.51707	0.531	0.214	1.97862e-40	Miscellaneous 1	SERTAD1
1.87379e-87	1.50171	0.846	0.375	6.06563e-83	Miscellaneous 1	KLF4
2.61286e-275	10.8021	0.375	0	8.45808e-271	Miscellaneous 2	GZMK
1.49196e-250	9.7333	0.344	0	4.82962e-246	Miscellaneous 2	CD96
0	9.21082	0.5	0.001	0	Miscellaneous 2	CTSW
4.48547e-279	9.06068	0.469	0.001	1.45199e-274	Miscellaneous 2	GZMH
5.71667e-286	8.99551	0.438	0.001	1.85054e-281	Miscellaneous 2	TRAC
9.18147e-299	8.88036	0.531	0.002	2.97213e-294	Miscellaneous 2	KLRB1
4.9966e-183	8.70028	0.281	0.001	1.61745e-178	Miscellaneous 2	TRBC1
4.73602e-280	8.64205	0.594	0.004	1.5331e-275	Miscellaneous 2	NKG7
1.70554e-214	8.60773	0.344	0.001	5.52099e-210	Miscellaneous 2	ITM2A
0	8.57526	0.562	0.001	0	Miscellaneous 2	CD2
0	8.5626	0.688	0.002	0	Miscellaneous 2	CD3D
0	8.54311	0.844	0.003	0	Miscellaneous 2	CD3E
0	8.53488	0.5	0.001	0	Miscellaneous 2	TBC1D10C
2.04851e-177	8.50661	0.312	0.001	6.63123e-173	Miscellaneous 2	CD247
0	8.50036	0.688	0.002	0	Miscellaneous 2	CST7
7.3369e-276	8.37301	0.5	0.002	2.37503e-271	Miscellaneous 2	TRBC2
1.17212e-135	8.31977	0.219	0.001	3.79426e-131	Miscellaneous 2	CXCR6
1.29193e-135	8.18637	0.219	0.001	4.18212e-131	Miscellaneous 2	IL2RB
5.67754e-210	8.17939	0.375	0.001	1.83788e-205	Miscellaneous 2	TRG-AS1
3.76593e-159	8.1566	0.25	0.001	1.21907e-154	Miscellaneous 2	PRF1
1.71101e-178	8.07789	0.375	0.002	5.53872e-174	Miscellaneous 2	IL7R
8.65475e-223	7.87126	0.469	0.003	2.80163e-218	Miscellaneous 2	GZMA
1.60252e-130	7.68999	0.312	0.002	5.18751e-126	Miscellaneous 2	GZMM
3.62352e-122	7.49956	0.25	0.001	1.17297e-117	Miscellaneous 2	KLRD1
4.87817e-258	7.43216	0.562	0.004	1.57911e-253	Miscellaneous 2	CD69
1.44436e-143	7.41603	0.281	0.001	4.67555e-139	Miscellaneous 2	RASAL3
2.29535e-81	7.35077	0.219	0.002	7.43028e-77	Miscellaneous 2	CD3G
2.85505e-267	7.34674	0.844	0.011	9.24208e-263	Miscellaneous 2	CCL5
3.0117e-176	7.148	0.344	0.002	9.74918e-172	Miscellaneous 2	ZAP70
9.72578e-111	7.1313	0.219	0.001	3.14833e-106	Miscellaneous 2	LINC00861
1.94119e-111	7.02434	0.281	0.002	6.28382e-107	Miscellaneous 2	GBP5
1.16459e-67	7.02399	0.219	0.003	3.76989e-63	Miscellaneous 2	GNLY
1.41226e-172	7.0229	0.438	0.004	4.57162e-168	Miscellaneous 2	GIMAP7
8.58992e-106	7.00353	0.25	0.002	2.78064e-101	Miscellaneous 2	AC243960.1
2.48591e-93	7.00352	0.25	0.002	8.04714e-89	Miscellaneous 2	SIT1
1.98512e-137	7.00195	0.312	0.002	6.42603e-133	Miscellaneous 2	TRAF3IP3
3.52351e-99	6.93611	0.25	0.002	1.1406e-94	Miscellaneous 2	SP140
4.42172e-76	6.79994	0.219	0.002	1.43136e-71	Miscellaneous 2	SASH3
1.04402e-178	6.716	0.469	0.004	3.37959e-174	Miscellaneous 2	LCP2
1.96785e-157	6.62248	0.5	0.007	6.37013e-153	Miscellaneous 2	PCED1B-AS1
1.24921e-100	6.60707	0.469	0.011	4.04382e-96	Miscellaneous 2	CCL4
4.61288e-81	6.57844	0.219	0.002	1.49324e-76	Miscellaneous 2	SCML4
3.16478e-79	6.55966	0.25	0.003	1.02447e-74	Miscellaneous 2	TAGAP
6.11977e-87	6.50059	0.281	0.004	1.98103e-82	Miscellaneous 2	ITGAL
2.42155e-123	6.42983	0.312	0.003	7.83881e-119	Miscellaneous 2	SPN
7.11533e-91	6.36912	0.281	0.004	2.3033e-86	Miscellaneous 2	ARHGAP15
5.28323e-99	6.32403	0.25	0.002	1.71023e-94	Miscellaneous 2	EMB
2.71735e-131	6.30668	0.375	0.004	8.79635e-127	Miscellaneous 2	GIMAP1
2.19931e-71	6.26719	0.219	0.003	7.11939e-67	Miscellaneous 2	GIMAP5
1.17549e-68	6.09956	0.281	0.006	3.80518e-64	Miscellaneous 2	TNF
3.18137e-167	6.0991	0.594	0.009	1.02984e-162	Miscellaneous 2	LTB
1.87397e-96	6.01	0.406	0.008	6.06623e-92	Miscellaneous 2	WIPF1
1.02182e-87	5.97207	0.312	0.005	3.30774e-83	Miscellaneous 2	GNG2
5.53637e-131	5.94373	0.469	0.007	1.79218e-126	Miscellaneous 2	CD53
1.28162e-68	5.8976	0.25	0.004	4.14874e-64	Miscellaneous 2	SLA
2.15866e-150	5.88351	0.688	0.016	6.98779e-146	Miscellaneous 2	PTPRC
1.47447e-76	5.86274	0.281	0.005	4.773e-72	Miscellaneous 2	RCSD1
5.11965e-68	5.64519	0.312	0.007	1.65728e-63	Miscellaneous 2	LBH
2.80485e-46	5.5686	0.25	0.007	9.07957e-42	Miscellaneous 2	KLRG1
9.93654e-87	5.56759	0.438	0.011	3.21656e-82	Miscellaneous 2	HOPX
1.69567e-71	5.54219	0.25	0.004	5.48905e-67	Miscellaneous 2	CD48
3.26388e-41	5.40007	0.25	0.008	1.05655e-36	Miscellaneous 2	IL10RA
7.51091e-73	5.3727	0.562	0.025	2.43136e-68	Miscellaneous 2	HCST
5.44983e-115	5.36287	0.531	0.012	1.76417e-110	Miscellaneous 2	GYPC
4.09087e-88	5.28902	0.656	0.028	1.32425e-83	Miscellaneous 2	CD52
1.38506e-37	5.26406	0.219	0.007	4.48358e-33	Miscellaneous 2	DENND1C
1.66761e-47	5.2534	0.25	0.007	5.39823e-43	Miscellaneous 2	RGS1
1.31418e-46	5.2459	0.312	0.012	4.25414e-42	Miscellaneous 2	APOBEC3G
2.58275e-55	5.24235	0.312	0.009	8.36062e-51	Miscellaneous 2	CD6
2.45438e-36	5.22339	0.25	0.01	7.94509e-32	Miscellaneous 2	GATA3
3.70829e-50	5.18325	0.219	0.005	1.20041e-45	Miscellaneous 2	IKZF1
5.41764e-26	5.17263	0.25	0.014	1.75375e-21	Miscellaneous 2	CD8B
1.68864e-40	5.09794	0.312	0.014	5.46628e-36	Miscellaneous 2	CD8A
1.37354e-50	5.08055	0.281	0.008	4.44628e-46	Miscellaneous 2	CLEC2B
3.4757e-56	5.02215	0.375	0.014	1.12512e-51	Miscellaneous 2	CXCR4
6.73686e-91	5.01517	0.562	0.019	2.18079e-86	Miscellaneous 2	LCP1
2.84974e-42	5.00577	0.406	0.023	9.22488e-38	Miscellaneous 2	CD7
7.55367e-43	4.99114	0.219	0.006	2.4452e-38	Miscellaneous 2	GIMAP4
8.2434e-87	4.97384	0.562	0.02	2.66847e-82	Miscellaneous 2	ACAP1
8.41831e-58	4.9731	0.375	0.013	2.72509e-53	Miscellaneous 2	GMFG
6.40776e-46	4.92255	0.25	0.007	2.07426e-41	Miscellaneous 2	NCKAP1L
1.96441e-32	4.87601	0.219	0.008	6.359e-28	Miscellaneous 2	CXCR3
1.07925e-48	4.79047	0.25	0.007	3.49364e-44	Miscellaneous 2	RASGRP1
2.89476e-42	4.58116	0.375	0.019	9.37064e-38	Miscellaneous 2	MYO1F
2.47045e-58	4.49735	0.719	0.054	7.99708e-54	Miscellaneous 2	CORO1A
1.24859e-36	4.45932	0.344	0.019	4.04182e-32	Miscellaneous 2	ARHGAP30
3.76861e-25	4.39099	0.25	0.015	1.21994e-20	Miscellaneous 2	CYTIP
2.07666e-19	4.32247	0.219	0.015	6.72236e-15	Miscellaneous 2	ST3GAL1
3.0503e-47	4.14512	0.594	0.045	9.87413e-43	Miscellaneous 2	SRGN
1.57729e-31	4.14168	0.312	0.018	5.10584e-27	Miscellaneous 2	HCLS1
7.15544e-28	4.12897	0.281	0.017	2.31629e-23	Miscellaneous 2	MSN
6.67904e-27	4.11589	0.344	0.026	2.16207e-22	Miscellaneous 2	SPOCK2
5.60293e-35	4.07304	0.438	0.032	1.81372e-30	Miscellaneous 2	CD37
1.12661e-14	3.96175	0.281	0.033	3.64695e-10	Miscellaneous 2	IKZF3
8.29867e-31	3.89785	0.562	0.062	2.68636e-26	Miscellaneous 2	EVL
8.75496e-22	3.8712	0.219	0.013	2.83407e-17	Miscellaneous 2	FMNL1
4.5887e-30	3.7552	0.375	0.027	1.48541e-25	Miscellaneous 2	SLC2A3
1.55007e-19	3.72025	0.281	0.024	5.01772e-15	Miscellaneous 2	ANKRD44
4.53399e-19	3.709	0.25	0.02	1.4677e-14	Miscellaneous 2	NCF1
4.45323e-19	3.68883	0.406	0.053	1.44155e-14	Miscellaneous 2	SEPTIN1
6.8532e-31	3.6833	0.531	0.054	2.21845e-26	Miscellaneous 2	LIMD2
3.79162e-26	3.62587	0.25	0.014	1.22738e-21	Miscellaneous 2	TRIM22
2.77049e-39	3.5844	0.531	0.042	8.96835e-35	Miscellaneous 2	FYB1
1.52976e-14	3.57379	0.219	0.02	4.95198e-10	Miscellaneous 2	C1orf162
1.83732e-13	3.56678	0.25	0.028	5.94759e-09	Miscellaneous 2	FLT3LG
1.35315e-21	3.55959	0.344	0.032	4.38027e-17	Miscellaneous 2	ITGB2
4.79991e-41	3.5338	0.719	0.076	1.55378e-36	Miscellaneous 2	LAPTM5
4.45777e-17	3.4819	0.25	0.022	1.44302e-12	Miscellaneous 2	GLIPR1
1.16683e-28	3.41188	0.688	0.099	3.77716e-24	Miscellaneous 2	RAC2
1.0084e-18	3.38918	0.344	0.037	3.26428e-14	Miscellaneous 2	CLEC2D
1.02524e-13	3.36082	0.25	0.027	3.31882e-09	Miscellaneous 2	SELPLG
1.81362e-12	3.2927	0.312	0.047	5.87087e-08	Miscellaneous 2	SOCS1
8.87728e-17	3.2803	0.375	0.048	2.87366e-12	Miscellaneous 2	LAT
5.52257e-11	3.23109	0.25	0.034	1.78771e-06	Miscellaneous 2	FERMT3
4.30773e-15	3.22698	0.344	0.046	1.39446e-10	Miscellaneous 2	PRKCH
1.88399e-20	3.13875	0.594	0.102	6.09865e-16	Miscellaneous 2	LSP1
1.05923e-06	3.1294	0.219	0.044	0.0342882	Miscellaneous 2	GIMAP2
1.35288e-06	3.01961	0.219	0.044	0.0437939	Miscellaneous 2	IGFLR1
8.21252e-11	3.01641	0.281	0.043	2.65847e-06	Miscellaneous 2	BIN2
5.15856e-17	3.01083	0.344	0.041	1.66988e-12	Miscellaneous 2	TMC8
5.94151e-07	2.8113	0.219	0.041	0.0192333	Miscellaneous 2	PPM1M
1.26298e-11	2.8094	0.375	0.068	4.08839e-07	Miscellaneous 2	AKNA
5.82726e-11	2.76597	0.344	0.062	1.88634e-06	Miscellaneous 2	RORA
3.68087e-14	2.72448	0.531	0.116	1.19154e-09	Miscellaneous 2	EMP3
1.61621e-07	2.7034	0.281	0.061	0.00523183	Miscellaneous 2	IL16
3.28779e-10	2.66749	0.281	0.045	1.06429e-05	Miscellaneous 2	LINC00649
8.10352e-11	2.63345	0.375	0.073	2.62319e-06	Miscellaneous 2	STK10
5.51212e-12	2.61438	0.562	0.15	1.78433e-07	Miscellaneous 2	DUSP2
3.851e-11	2.60698	0.344	0.06	1.24661e-06	Miscellaneous 2	RGS14
1.2792e-22	2.54608	0.844	0.202	4.14091e-18	Miscellaneous 2	PLAAT4
4.77052e-15	2.54589	0.531	0.101	1.54427e-10	Miscellaneous 2	IL2RG
3.30315e-05	2.53727	0.25	0.068	1	Miscellaneous 2	SH2D2A
7.81969e-08	2.53544	0.219	0.036	0.00253131	Miscellaneous 2	HLA-DMB
8.73731e-05	2.52554	0.219	0.059	1	Miscellaneous 2	RAB37
4.47447e-20	2.52236	0.812	0.203	1.44843e-15	Miscellaneous 2	ARHGDIB
2.97116e-05	2.50966	0.219	0.053	0.961794	Miscellaneous 2	KCNAB2
1.58294e-05	2.499	0.281	0.081	0.512413	Miscellaneous 2	ANXA2R
2.26304e-09	2.49702	0.344	0.071	7.3257e-05	Miscellaneous 2	PLCB2
1.11246e-07	2.48367	0.312	0.071	0.00360113	Miscellaneous 2	GBP1
5.75044e-14	2.45079	0.469	0.086	1.86147e-09	Miscellaneous 2	HLA-DPB1
2.84623e-08	2.40823	0.312	0.065	0.000921352	Miscellaneous 2	ARHGAP4
2.61893e-16	2.37841	0.812	0.245	8.47773e-12	Miscellaneous 2	IFITM2
3.02126e-05	2.36592	0.219	0.052	0.978013	Miscellaneous 2	LEF1
1.40114e-26	2.33172	0.531	0.059	4.53562e-22	Miscellaneous 2	ALOX5AP
3.37958e-06	2.32678	0.344	0.103	0.1094	Miscellaneous 2	ETS1
2.25337e-05	2.3037	0.25	0.065	0.729439	Miscellaneous 2	GPSM3
0.00249096	2.30279	0.25	0.099	1	Miscellaneous 2	TCF7
2.14959e-10	2.29422	0.375	0.073	6.95842e-06	Miscellaneous 2	USP9Y
1.14354e-05	2.25797	0.281	0.077	0.370174	Miscellaneous 2	HOXB2
2.08387e-13	2.25733	0.5	0.099	6.7457e-09	Miscellaneous 2	ARL4C
0.000125117	2.25413	0.219	0.059	1	Miscellaneous 2	RUNX3
6.59196e-06	2.24564	0.219	0.047	0.213388	Miscellaneous 2	KDM5D
1.75869e-08	2.23786	0.469	0.136	0.000569305	Miscellaneous 2	HLA-DMA
8.04997e-08	2.17579	0.281	0.057	0.00260586	Miscellaneous 2	TNFAIP8
4.464e-09	2.16747	0.406	0.095	0.000144504	Miscellaneous 2	TNFAIP3
0.00017567	2.13255	0.25	0.076	1	Miscellaneous 2	NFATC2
7.64847e-06	2.13138	0.312	0.09	0.247589	Miscellaneous 2	FYN
1.41907e-06	2.12285	0.281	0.066	0.0459367	Miscellaneous 2	PRKY
1.63557e-06	2.11369	0.25	0.054	0.052945	Miscellaneous 2	CSGALNACT2
1.54069e-05	2.08689	0.312	0.093	0.498738	Miscellaneous 2	LCK
4.43968e-06	2.08297	0.344	0.1	0.143717	Miscellaneous 2	PSMB8-AS1
1.61382e-11	2.08288	0.5	0.11	5.22409e-07	Miscellaneous 2	HLA-DPA1
4.16146e-08	2.07478	0.406	0.102	0.00134711	Miscellaneous 2	CHST12
1.57994e-06	2.06743	0.25	0.054	0.0511444	Miscellaneous 2	ZNF41
1.28427e-06	2.05806	0.406	0.129	0.0415732	Miscellaneous 2	STK17A
2.33612e-05	2.01811	0.219	0.05	0.756225	Miscellaneous 2	IZUMO4
1.72696e-05	2.01031	0.375	0.131	0.559036	Miscellaneous 2	TNFRSF1B
4.88051e-05	2.00655	0.281	0.083	1	Miscellaneous 2	EIF4E3
0.00143375	1.9972	0.219	0.073	1	Miscellaneous 2	RNF166
5.5091e-05	1.99067	0.25	0.068	1	Miscellaneous 2	ICAM2
4.19999e-05	1.97216	0.312	0.099	1	Miscellaneous 2	CRLF3
0.00209989	1.93445	0.219	0.076	1	Miscellaneous 2	MCUB
1.34452e-05	1.91876	0.25	0.06	0.435236	Miscellaneous 2	AC090152.1
0.0026536	1.91201	0.219	0.079	1	Miscellaneous 2	BORCS6
9.71699e-06	1.90096	0.375	0.126	0.314549	Miscellaneous 2	BCL11B
0.000243191	1.8996	0.219	0.061	1	Miscellaneous 2	SP140L
7.59946e-08	1.89803	0.438	0.122	0.00246002	Miscellaneous 2	EXOC2
0.000431064	1.89772	0.25	0.082	1	Miscellaneous 2	SAP30L
5.05033e-05	1.89402	0.219	0.053	1	Miscellaneous 2	AC103691.1
0.000538156	1.8797	0.25	0.082	1	Miscellaneous 2	CALD1
1.58e-06	1.87169	0.375	0.107	0.0511462	Miscellaneous 2	BTN3A3
1.55485e-06	1.86868	0.438	0.14	0.0503319	Miscellaneous 2	SLFN5
2.1521e-05	1.85086	0.25	0.062	0.696656	Miscellaneous 2	AC092683.1
6.76025e-06	1.84003	0.375	0.12	0.218836	Miscellaneous 2	C5orf56
0.000445789	1.799	0.25	0.08	1	Miscellaneous 2	DDX60L
1.48369e-05	1.79388	0.406	0.148	0.480285	Miscellaneous 2	SELENOM
0.000904103	1.79009	0.25	0.086	1	Miscellaneous 2	SP110
2.41727e-09	1.77845	0.562	0.166	7.82494e-05	Miscellaneous 2	SLC39A8
0.000190903	1.74693	0.25	0.074	1	Miscellaneous 2	PRMT9
0.0020516	1.74143	0.281	0.114	1	Miscellaneous 2	PPP1R9B
5.58688e-09	1.73401	0.594	0.195	0.000180853	Miscellaneous 2	HLA-DRA
3.62445e-07	1.70938	0.594	0.236	0.0117327	Miscellaneous 2	BTN3A2
3.00283e-05	1.70836	0.469	0.2	0.972046	Miscellaneous 2	TSC22D3
0.00885848	1.6894	0.219	0.087	1	Miscellaneous 2	MOB3A
9.10165e-08	1.68607	0.531	0.172	0.0029463	Miscellaneous 2	CELF2
0.000445087	1.67686	0.281	0.097	1	Miscellaneous 2	TTC14
0.00185613	1.67496	0.219	0.071	1	Miscellaneous 2	HSPBAP1
0.00102222	1.67176	0.219	0.068	1	Miscellaneous 2	DNAJC12
2.16695e-05	1.67043	0.469	0.179	0.701465	Miscellaneous 2	CCDC167
1.9719e-06	1.67037	0.406	0.125	0.0638324	Miscellaneous 2	PDE3A
8.51079e-09	1.66206	0.625	0.225	0.000275503	Miscellaneous 2	RPS4Y1
0.000731082	1.65514	0.219	0.066	1	Miscellaneous 2	C17orf77
0.00143208	1.65043	0.344	0.154	1	Miscellaneous 2	ARAP2
0.00564439	1.64462	0.219	0.083	1	Miscellaneous 2	CETN3
2.93927e-10	1.6327	0.875	0.451	9.51471e-06	Miscellaneous 2	S100A4
1.89692e-05	1.6172	0.406	0.146	0.614053	Miscellaneous 2	PPP1R18
8.21486e-08	1.61144	0.531	0.17	0.00265923	Miscellaneous 2	ERAP2
0.000501024	1.61061	0.312	0.114	1	Miscellaneous 2	SEC22C
0.00075465	1.60653	0.344	0.142	1	Miscellaneous 2	NEIL2
0.00165754	1.60365	0.219	0.071	1	Miscellaneous 2	LHFPL6
8.76592e-06	1.60296	0.438	0.152	0.283762	Miscellaneous 2	MUC6
0.00012488	1.60263	0.344	0.12	1	Miscellaneous 2	RAB27A
0.00118722	1.59808	0.281	0.107	1	Miscellaneous 2	NOP9
3.40715e-09	1.59352	0.719	0.261	0.000110293	Miscellaneous 2	PLA2G2A
0.00214287	1.59132	0.219	0.075	1	Miscellaneous 2	APOBEC3C
0.000101009	1.58865	0.375	0.137	1	Miscellaneous 2	TGFB1
0.00157925	1.5878	0.219	0.072	1	Miscellaneous 2	PAQR5
0.00430984	1.5846	0.219	0.081	1	Miscellaneous 2	CARD8
0.000222971	1.57368	0.312	0.106	1	Miscellaneous 2	BBS7
0.00755627	1.57164	0.219	0.088	1	Miscellaneous 2	EIF1AY
1.00591e-05	1.57021	0.469	0.171	0.325622	Miscellaneous 2	TYMP
4.79276e-06	1.56434	0.531	0.216	0.155147	Miscellaneous 2	LGALS1
5.91244e-08	1.55954	0.562	0.183	0.00191392	Miscellaneous 2	REG1A
0.00151775	1.55903	0.312	0.128	1	Miscellaneous 2	FAAP100
0.00309211	1.55703	0.219	0.077	1	Miscellaneous 2	CXCL2
0.0025671	1.54746	0.344	0.152	1	Miscellaneous 2	DCAF15
4.52131e-08	1.54515	0.656	0.253	0.00146359	Miscellaneous 2	UBE2L6
0.00713171	1.54412	0.281	0.131	1	Miscellaneous 2	SETD1A
0.00405667	1.54143	0.219	0.078	1	Miscellaneous 2	TMEM173
0.00171155	1.54091	0.219	0.072	1	Miscellaneous 2	HLA-DRB5
9.74306e-11	1.53182	0.875	0.468	3.15393e-06	Miscellaneous 2	IFITM1
0.00100219	1.52994	0.344	0.144	1	Miscellaneous 2	TLK2
1.68183e-05	1.52458	0.375	0.118	0.544425	Miscellaneous 2	HLA-G
0.00114034	1.51813	0.25	0.086	1	Miscellaneous 2	INTS9
0.000317224	1.51538	0.219	0.06	1	Miscellaneous 2	IFIH1
8.61549e-05	1.50491	0.312	0.099	1	Miscellaneous 2	PTGER2
4.50361e-81	3.26839	0.279	0.037	1.45786e-76	Secretory Progenitor	NKD1
3.53707e-132	3.22523	0.442	0.06	1.14498e-127	Secretory Progenitor	SMOC2
1.68622e-63	2.85722	0.248	0.038	5.45846e-59	Secretory Progenitor	KLK4
1.12373e-116	2.31045	0.621	0.152	3.63763e-112	Secretory Progenitor	LGR5
6.33904e-101	2.27727	0.585	0.154	2.05201e-96	Secretory Progenitor	PROX1
4.78588e-36	2.06725	0.274	0.08	1.54924e-31	Secretory Progenitor	KLK12
2.58638e-58	2.06129	0.367	0.092	8.37238e-54	Secretory Progenitor	TEX45
1.31284e-123	2.04476	0.784	0.282	4.24978e-119	Secretory Progenitor	ASCL2
6.34783e-90	1.95558	0.549	0.139	2.05486e-85	Secretory Progenitor	PLEKHB1
8.59702e-26	1.92041	0.201	0.058	2.78294e-21	Secretory Progenitor	PRR36
1.3057e-26	1.91644	0.243	0.08	4.22667e-22	Secretory Progenitor	DLL1
2.08876e-37	1.90991	0.286	0.082	6.76152e-33	Secretory Progenitor	CHRM3
3.70279e-29	1.85318	0.209	0.056	1.19863e-24	Secretory Progenitor	TTLL7
6.10567e-27	1.8501	0.201	0.056	1.97646e-22	Secretory Progenitor	COL9A3
4.03963e-25	1.78531	0.218	0.068	1.30767e-20	Secretory Progenitor	RAB30
8.6663e-46	1.74235	0.432	0.154	2.80537e-41	Secretory Progenitor	SESN1
7.77682e-54	1.69151	0.5	0.179	2.51744e-49	Secretory Progenitor	EPHB3
1.04652e-57	1.68952	0.561	0.22	3.38769e-53	Secretory Progenitor	RGMB
1.78303e-52	1.67632	0.536	0.216	5.77184e-48	Secretory Progenitor	ITPR2
1.68445e-29	1.67381	0.274	0.09	5.45273e-25	Secretory Progenitor	PTK7
3.39921e-23	1.64991	0.201	0.062	1.10036e-18	Secretory Progenitor	SMAD9
1.15908e-34	1.64874	0.371	0.141	3.75207e-30	Secretory Progenitor	LARGE2
2.28927e-31	1.6482	0.243	0.069	7.4106e-27	Secretory Progenitor	NREP
1.14234e-23	1.6267	0.248	0.088	3.69785e-19	Secretory Progenitor	TUBB3
1.50837e-30	1.62489	0.381	0.162	4.88273e-26	Secretory Progenitor	REG1A
1.09618e-31	1.62281	0.352	0.133	3.54844e-27	Secretory Progenitor	DPEP1
4.14409e-28	1.61417	0.265	0.087	1.34148e-23	Secretory Progenitor	DACH1
3.02318e-50	1.60409	0.427	0.135	9.78635e-46	Secretory Progenitor	SCG5
4.63038e-42	1.5999	0.447	0.172	1.4989e-37	Secretory Progenitor	FGGY
2.99482e-26	1.59012	0.274	0.098	9.69453e-22	Secretory Progenitor	CDHR1
3.31589e-30	1.58042	0.289	0.096	1.07339e-25	Secretory Progenitor	TDGF1
2.39397e-39	1.56992	0.374	0.126	7.74953e-35	Secretory Progenitor	LRIG1
4.8392e-19	1.5436	0.221	0.084	1.5665e-14	Secretory Progenitor	CLDN2
6.38176e-28	1.53506	0.313	0.117	2.06584e-23	Secretory Progenitor	RNF43
5.04819e-18	1.52418	0.211	0.08	1.63415e-13	Secretory Progenitor	CEMIP
3.86198e-42	1.51815	0.439	0.162	1.25016e-37	Secretory Progenitor	SLCO4A1-AS1
7.17884e-48	1.51537	0.466	0.162	2.32386e-43	Secretory Progenitor	TUBA1A
3.43432e-38	3.05173	0.211	0.044	1.11172e-33	TA	CDC20
2.12782e-40	2.94338	0.205	0.034	6.88797e-36	TA	TROAP
2.11478e-43	2.5457	0.26	0.066	6.84574e-39	TA	TPX2
9.50984e-32	2.53769	0.221	0.066	3.07843e-27	TA	UBE2C
8.10172e-31	2.41362	0.214	0.063	2.62261e-26	TA	CCNB2
4.59633e-37	2.22948	0.264	0.086	1.48788e-32	TA	KRT80
1.93853e-40	2.18836	0.286	0.093	6.2752e-36	TA	MKI67
2.34928e-36	2.15904	0.264	0.086	7.60487e-32	TA	PRC1
4.19514e-34	2.09753	0.257	0.086	1.35801e-29	TA	PCLAF
1.00515e-29	2.00675	0.234	0.081	3.25378e-25	TA	CENPF
3.14851e-37	1.83168	0.306	0.116	1.0192e-32	TA	TACSTD2
5.02243e-35	1.81651	0.292	0.111	1.62581e-30	TA	MIR4435-2HG
9.27796e-63	1.81372	0.441	0.167	3.00337e-58	TA	NMU
7.12066e-34	1.79269	0.29	0.113	2.30503e-29	TA	CYTOR
4.30208e-19	1.77329	0.207	0.093	1.39263e-14	TA	CCNB1
4.7e-52	1.7604	0.404	0.161	1.52144e-47	TA	IL1R2
1.83982e-29	1.66916	0.297	0.134	5.95568e-25	TA	KLK10
9.03941e-23	1.65229	0.227	0.095	2.92615e-18	TA	CENPN
1.46972e-47	1.64327	0.424	0.2	4.75763e-43	TA	TNFRSF12A
2.50789e-20	1.57181	0.212	0.09	8.11828e-16	TA	SLC6A20
3.18396e-43	1.5599	0.382	0.159	1.03068e-38	TA	EMP1
3.20173e-28	1.51996	0.303	0.142	1.03643e-23	TA	LAMA3
1.10425e-68	1.51175	0.539	0.253	3.57456e-64	TA	GCNT3
3.606e-28	1.50962	0.309	0.146	1.1673e-23	TA	CD109
0	12.0201	0.441	0	0	Tuft	IGLV1-44
2.08231e-267	11.8937	0.338	0	6.74064e-263	Tuft	PSG4
2.61361e-186	11.3692	0.235	0	8.46052e-182	Tuft	CALHM3
7.06001e-198	11.1336	0.25	0	2.2854e-193	Tuft	AC092850.2
0	10.8159	0.632	0.001	0	Tuft	CORO2B
0	10.531	0.515	0.001	0	Tuft	KLK13
0	10.4474	0.529	0	0	Tuft	IGLV1-47
2.39679e-279	10.4141	0.368	0	7.75865e-275	Tuft	TAS1R1
0	10.2584	0.765	0.001	0	Tuft	IGHV5-78
0	10.063	0.588	0.001	0	Tuft	CCM2L
0	10.0262	0.824	0.001	0	Tuft	HTR3E
3.6603e-152	9.7315	0.206	0	1.18488e-147	Tuft	KRT2
0	9.71987	0.824	0.001	0	Tuft	SERPINA11
0	9.53927	0.559	0.001	0	Tuft	OGDHL
0	9.46953	0.515	0.001	0	Tuft	HTR3C
0	9.42552	0.971	0.002	0	Tuft	SH2D7
0	9.1744	0.985	0.004	0	Tuft	GNG13
3.04965e-165	9.16708	0.235	0.001	9.87203e-161	Tuft	IL37
1.62852e-142	9.1323	0.206	0.001	5.27167e-138	Tuft	ADGRF5
4.29962e-198	8.94499	0.265	0	1.39183e-193	Tuft	CHAT
0	8.90495	0.985	0.004	0	Tuft	BMX
0	8.84157	0.971	0.003	0	Tuft	RGS13
3.65854e-193	8.82165	0.324	0.002	1.18431e-188	Tuft	CA7
0	8.78773	0.515	0.001	0	Tuft	AC016168.2
0	8.51183	1	0.009	0	Tuft	SH2D6
5.18751e-175	8.43246	0.235	0	1.67925e-170	Tuft	CALHM1
0	8.39099	0.603	0.002	0	Tuft	PDE2A
2.00159e-156	8.37222	0.235	0.001	6.47935e-152	Tuft	AP001994.3
7.14955e-250	8.3545	0.368	0.001	2.31438e-245	Tuft	KCNN3
0	8.32993	0.691	0.002	0	Tuft	GFI1B
0	8.29296	1	0.007	0	Tuft	PTGS1
0	8.28817	0.632	0.004	0	Tuft	PCP4
0	8.14784	0.971	0.007	0	Tuft	LRMP
4.99575e-189	8.13628	0.309	0.002	1.61717e-184	Tuft	PAK3
3.49078e-293	7.98248	0.485	0.003	1.13e-288	Tuft	TLR9
8.03265e-284	7.95484	0.515	0.004	2.60025e-279	Tuft	HPGDS
1.31597e-221	7.8187	0.397	0.003	4.25992e-217	Tuft	PIK3CG
6.67079e-226	7.75268	0.368	0.002	2.1594e-221	Tuft	TSPAN32
2.1072e-159	7.73384	0.25	0.001	6.8212e-155	Tuft	LINC01331
1.14076e-201	7.61256	0.353	0.003	3.69274e-197	Tuft	CFAP61
6.26635e-230	7.5768	0.382	0.002	2.02848e-225	Tuft	TNNI1
1.30747e-277	7.44764	0.515	0.004	4.23241e-273	Tuft	ITPRID1
7.40858e-159	7.32683	0.309	0.003	2.39823e-154	Tuft	RASGRP2
7.44576e-235	7.31771	0.559	0.009	2.41027e-230	Tuft	HCK
3.3985e-226	7.25278	0.412	0.003	1.10013e-221	Tuft	AC079447.1
0	7.20601	0.912	0.009	0	Tuft	MIAT
5.24855e-278	7.13272	0.544	0.006	1.69901e-273	Tuft	AL121929.1
0	7.09563	0.956	0.016	0	Tuft	TRPM5
0	7.07784	0.926	0.014	0	Tuft	TAS1R3
7.49359e-159	6.90288	0.294	0.003	2.42575e-154	Tuft	TREH
2.50591e-255	6.90095	0.544	0.007	8.11187e-251	Tuft	KLHDC7A
4.70221e-307	6.86292	0.647	0.008	1.52215e-302	Tuft	SULT1C3
0	6.85363	0.971	0.018	0	Tuft	POU2F3
9.31986e-273	6.80285	0.559	0.006	3.01693e-268	Tuft	MATK
1.95623e-148	6.78723	0.279	0.003	6.33252e-144	Tuft	MAP1B
1.0286e-140	6.75928	0.235	0.001	3.32968e-136	Tuft	GPR18
1.18221e-285	6.7363	0.603	0.008	3.82694e-281	Tuft	C12orf74
2.22374e-201	6.66073	0.426	0.005	7.19847e-197	Tuft	FAM49A
3.27075e-164	6.61618	0.338	0.004	1.05878e-159	Tuft	AC109322.2
0	6.54326	1	0.023	0	Tuft	SPIB
4.8907e-98	6.48521	0.206	0.003	1.58317e-93	Tuft	LINC02576
1.37825e-192	6.36769	0.471	0.008	4.46154e-188	Tuft	PSD2
1.07783e-245	6.32363	0.765	0.021	3.48904e-241	Tuft	PRKAR2B
5.38277e-116	6.30102	0.265	0.004	1.74246e-111	Tuft	AL158064.1
2.4671e-159	6.27301	0.338	0.004	7.98625e-155	Tuft	NAALADL1
1.71589e-117	6.05591	0.324	0.007	5.55451e-113	Tuft	HAP1
4.38729e-151	5.94516	0.382	0.007	1.42021e-146	Tuft	VAV1
1.47207e-261	5.91642	0.897	0.03	4.76525e-257	Tuft	FYB1
3.7645e-77	5.88246	0.206	0.004	1.21861e-72	Tuft	APOBEC4
3.20234e-165	5.86373	0.426	0.008	1.03663e-160	Tuft	GRASP
2.32246e-208	5.82301	0.926	0.047	7.51803e-204	Tuft	ALOX5AP
1.71927e-83	5.7919	0.265	0.007	5.56546e-79	Tuft	UCHL1
3.30158e-85	5.72082	0.279	0.008	1.06875e-80	Tuft	CYP3A7
5.8873e-109	5.68237	0.353	0.01	1.90578e-104	Tuft	NXPH4
1.41627e-99	5.67993	0.265	0.005	4.58461e-95	Tuft	AC011365.1
7.38903e-82	5.62282	0.25	0.006	2.3919e-77	Tuft	DKK3
2.02434e-210	5.60224	0.985	0.055	6.55299e-206	Tuft	ALOX5
5.7233e-159	5.57562	0.471	0.011	1.85269e-154	Tuft	DPYSL3
5.19657e-184	5.55312	0.588	0.016	1.68218e-179	Tuft	FXYD6
4.06513e-176	5.28821	1	0.072	1.31592e-171	Tuft	AVIL
3.22485e-154	5.13655	0.588	0.021	1.04392e-149	Tuft	LAT2
6.82647e-144	5.10516	0.779	0.05	2.2098e-139	Tuft	SPTSSB
1.73762e-115	5.0838	0.515	0.024	5.62486e-111	Tuft	HOXA1
1.54858e-84	5.06949	0.324	0.012	5.0129e-80	Tuft	GPER1
3.25712e-101	5.02056	0.426	0.018	1.05436e-96	Tuft	SYNE3
3.97326e-152	5.01529	0.853	0.057	1.28618e-147	Tuft	HMX3
1.82311e-164	4.98258	0.838	0.049	5.9016e-160	Tuft	ESPL1
2.50704e-94	4.98218	0.368	0.014	8.11555e-90	Tuft	CTHRC1
1.28069e-134	4.95309	0.794	0.056	4.14571e-130	Tuft	DEFB1
2.19428e-68	4.89152	0.235	0.007	7.10311e-64	Tuft	AL158071.3
2.42076e-67	4.88155	0.25	0.009	7.83626e-63	Tuft	MAP2
5.13238e-107	4.83555	0.485	0.023	1.6614e-102	Tuft	LINC02487
8.52957e-147	4.81063	0.868	0.063	2.76111e-142	Tuft	GRK5
7.1758e-117	4.75798	0.529	0.025	2.32288e-112	Tuft	RGL1
2.58182e-149	4.72874	0.838	0.055	8.3576e-145	Tuft	AC124248.1
2.82615e-33	4.70806	0.235	0.019	9.14854e-29	Tuft	LINC02577
1.28348e-66	4.6586	0.279	0.011	4.15475e-62	Tuft	SUSD2
7.34679e-99	4.65638	0.441	0.02	2.37823e-94	Tuft	C5AR1
8.90857e-85	4.64057	0.397	0.019	2.88379e-80	Tuft	FAXDC2
8.93326e-57	4.62706	0.265	0.013	2.89179e-52	Tuft	AC147067.1
2.68335e-106	4.62162	0.471	0.021	8.68627e-102	Tuft	SELPLG
1.61169e-86	4.59356	0.515	0.034	5.21719e-82	Tuft	NCMAP
9.16538e-31	4.59039	0.221	0.018	2.96692e-26	Tuft	TIMP3
4.67405e-58	4.50919	0.25	0.011	1.51304e-53	Tuft	ALOX12B
1.74748e-65	4.5067	0.309	0.015	5.65676e-61	Tuft	RIMKLB
6.29724e-111	4.47741	0.676	0.047	2.03848e-106	Tuft	FZD10-AS1
1.16665e-35	4.4633	0.221	0.015	3.77656e-31	Tuft	HMX2
8.00961e-93	4.39267	0.588	0.042	2.59279e-88	Tuft	SERPINF1
4.19525e-51	4.37484	0.25	0.013	1.35804e-46	Tuft	SEMA7A
1.90974e-68	4.35709	0.353	0.019	6.18202e-64	Tuft	SHROOM2
3.83358e-98	4.35159	0.706	0.061	1.24097e-93	Tuft	PIR
2.00481e-52	4.34781	0.294	0.018	6.48978e-48	Tuft	ELFN2
1.18922e-30	4.33667	0.25	0.023	3.84963e-26	Tuft	AKR1C4
4.23999e-37	4.32213	0.221	0.014	1.37253e-32	Tuft	CALHM2
2.17721e-38	4.32128	0.206	0.012	7.04786e-34	Tuft	AL357033.4
4.68222e-78	4.29416	0.441	0.027	1.51568e-73	Tuft	B4GALNT4
4.02962e-61	4.2633	0.441	0.036	1.30443e-56	Tuft	KCNQ4
2.55771e-137	4.24772	1	0.097	8.27956e-133	Tuft	HEPACAM2
1.07556e-53	4.24389	0.294	0.017	3.4817e-49	Tuft	PAX8
4.35193e-39	4.21708	0.235	0.015	1.40876e-34	Tuft	ZNF467
7.29233e-71	4.19868	0.574	0.055	2.3606e-66	Tuft	HOXA-AS3
3.55709e-114	4.1921	0.853	0.08	1.15147e-109	Tuft	PSTPIP2
9.05867e-77	4.17632	0.529	0.041	2.93238e-72	Tuft	LRRC56
1.82585e-109	4.15297	0.956	0.116	5.91046e-105	Tuft	IL17RB
9.39781e-92	4.13595	0.647	0.054	3.04216e-87	Tuft	FES
2.86592e-105	4.13305	0.971	0.132	9.27728e-101	Tuft	C11orf53
1.0525e-51	4.10572	0.338	0.024	3.40705e-47	Tuft	LINC01579
5.07552e-73	4.085	0.485	0.036	1.643e-68	Tuft	SERP2
2.01952e-42	3.98368	0.265	0.018	6.5374e-38	Tuft	USP41
1.36121e-43	3.97522	0.309	0.024	4.40637e-39	Tuft	KREMEN2
2.93509e-45	3.94992	0.294	0.021	9.50117e-41	Tuft	ALDH1L1
1.47012e-82	3.9256	0.706	0.073	4.75892e-78	Tuft	MEGF9
1.09009e-93	3.89548	0.765	0.077	3.52872e-89	Tuft	TMEM198
4.64976e-86	3.8933	0.853	0.117	1.50517e-81	Tuft	ESPN
2.04665e-42	3.87999	0.294	0.023	6.6252e-38	Tuft	FTCDNL1
3.76029e-29	3.8651	0.235	0.021	1.21724e-24	Tuft	HPCA
4.58242e-65	3.84898	0.75	0.116	1.48338e-60	Tuft	PIK3R4
9.93503e-48	3.84824	0.338	0.026	3.21607e-43	Tuft	AC138305.1
1.67106e-57	3.81787	0.588	0.074	5.40937e-53	Tuft	CCN3
2.38719e-25	3.81731	0.206	0.019	7.72758e-21	Tuft	SOX2-OT
5.30951e-83	3.75118	0.662	0.061	1.71874e-78	Tuft	COL9A3
7.05232e-31	3.73534	0.279	0.029	2.28291e-26	Tuft	AL080250.1
7.39872e-66	3.72047	0.603	0.066	2.39504e-61	Tuft	PLPP3
3.15697e-35	3.71643	0.25	0.02	1.02194e-30	Tuft	FAM3B
5.45941e-40	3.70958	0.309	0.026	1.76727e-35	Tuft	CHN2
1.47878e-86	3.69902	0.941	0.148	4.78697e-82	Tuft	PBXIP1
8.98525e-31	3.65791	0.265	0.026	2.90862e-26	Tuft	KDM8
3.60686e-67	3.65087	0.603	0.063	1.16758e-62	Tuft	PLCB2
2.09278e-40	3.64004	0.309	0.026	6.77455e-36	Tuft	FZD10
2.97799e-64	3.56954	1	0.306	9.64007e-60	Tuft	HOTAIRM1
8.49777e-71	3.54668	0.397	0.023	2.75081e-66	Tuft	NDUFA4L2
4.67166e-77	3.53014	1	0.22	1.51226e-72	Tuft	PLCG2
2.10553e-25	3.49732	0.279	0.035	6.81581e-21	Tuft	DEPDC7
1.04751e-38	3.48941	0.368	0.039	3.39089e-34	Tuft	EIF1B-AS1
4.90121e-53	3.48664	0.471	0.047	1.58657e-48	Tuft	LINC00239
1.09988e-38	3.48593	0.324	0.03	3.56044e-34	Tuft	IL27RA
7.14517e-46	3.48406	0.456	0.052	2.31296e-41	Tuft	KCNH2
4.71567e-24	3.47123	0.206	0.02	1.52651e-19	Tuft	LINC02691
3.55679e-73	3.46811	0.912	0.17	1.15137e-68	Tuft	ATP6V0E2
3.74693e-35	3.45838	0.324	0.033	1.21292e-30	Tuft	PLA2G4A
1.93325e-53	3.43941	0.632	0.094	6.25811e-49	Tuft	RAC2
2.148e-79	3.41456	0.956	0.171	6.9533e-75	Tuft	PLEKHB1
5.83396e-22	3.40981	0.206	0.022	1.88851e-17	Tuft	ARNT2
7.08671e-49	3.40212	0.471	0.052	2.29404e-44	Tuft	ABCB9
1.60763e-24	3.39279	0.206	0.019	5.20406e-20	Tuft	MYT1
1.57478e-31	3.38267	0.294	0.031	5.09773e-27	Tuft	TMEM74B
4.26796e-55	3.35257	0.574	0.07	1.38158e-50	Tuft	HMOX1
2.77318e-22	3.31826	0.265	0.036	8.97707e-18	Tuft	MYZAP
5.47614e-32	3.28274	0.353	0.044	1.77268e-27	Tuft	AC013652.1
4.40325e-60	3.28038	0.824	0.161	1.42537e-55	Tuft	SMYD3
3.2599e-20	3.26741	0.206	0.024	1.05526e-15	Tuft	GIHCG
2.63783e-37	3.25274	0.426	0.056	8.53891e-33	Tuft	TMEM255B
6.06313e-32	3.24949	0.353	0.044	1.9627e-27	Tuft	INPP5J
2.0699e-37	3.23591	0.485	0.074	6.70046e-33	Tuft	CDKN2D
2.27112e-25	3.2058	0.265	0.031	7.35186e-21	Tuft	AC148477.2
6.27041e-19	3.20528	0.25	0.037	2.0298e-14	Tuft	AC097639.1
1.90868e-40	3.18487	0.515	0.075	6.17857e-36	Tuft	PYGL
2.48342e-68	3.17655	0.956	0.202	8.03907e-64	Tuft	BCAM
1.09066e-58	3.1752	0.956	0.286	3.53058e-54	Tuft	RASSF6
2.12297e-33	3.16485	0.397	0.054	6.87227e-29	Tuft	RAB37
9.94374e-24	3.16053	0.324	0.05	3.21889e-19	Tuft	LINC01116
3.69467e-22	3.15151	0.221	0.025	1.196e-17	Tuft	MYLK
2.79825e-44	3.14403	0.529	0.072	9.05823e-40	Tuft	RET
2.64237e-42	3.13062	0.485	0.062	8.55363e-38	Tuft	TUBB2B
7.33729e-34	3.07219	0.471	0.075	2.37515e-29	Tuft	CTSV
2.4874e-60	3.0685	0.779	0.124	8.05195e-56	Tuft	FRY
1.14454e-51	3.05789	0.809	0.171	3.70499e-47	Tuft	RBM38
3.31258e-43	3.04399	0.647	0.12	1.07232e-38	Tuft	ORAI2
8.14354e-38	3.02507	0.515	0.081	2.63614e-33	Tuft	AC025154.2
4.39703e-31	3.01414	0.426	0.066	1.42336e-26	Tuft	ETV7
7.58493e-56	3.00845	0.794	0.144	2.45532e-51	Tuft	LIMCH1
1.68375e-56	2.97792	0.853	0.18	5.45048e-52	Tuft	SLCO4A1-AS1
1.29002e-18	2.97033	0.25	0.038	4.17592e-14	Tuft	PCOLCE2
9.67822e-57	2.95617	0.897	0.202	3.13293e-52	Tuft	MTSS1
3.42575e-26	2.93202	0.426	0.078	1.10895e-21	Tuft	MIR181A2HG
1.26375e-46	2.91414	0.706	0.133	4.09088e-42	Tuft	PLA2G6
9.37363e-37	2.89117	0.559	0.099	3.03434e-32	Tuft	CRYM
1.53662e-27	2.89034	0.397	0.064	4.97418e-23	Tuft	LINC01091
2.50566e-31	2.88034	0.574	0.126	8.11108e-27	Tuft	JMY
1.77713e-29	2.87242	0.456	0.08	5.75274e-25	Tuft	RHBDL1
1.53128e-22	2.86136	0.324	0.052	4.95691e-18	Tuft	AC004540.1
3.01583e-43	2.85993	0.721	0.151	9.76254e-39	Tuft	JAG2
1.97927e-41	2.85648	0.588	0.096	6.40709e-37	Tuft	AP1S2
7.67371e-19	2.84645	0.265	0.041	2.48406e-14	Tuft	SERPINF2
1.00087e-37	2.84484	0.662	0.139	3.2399e-33	Tuft	ACSL4
3.46925e-55	2.83108	0.882	0.183	1.12303e-50	Tuft	TUBA1A
2.72695e-15	2.83034	0.206	0.031	8.8274e-11	Tuft	SLC6A9
9.12595e-45	2.82735	0.706	0.137	2.95416e-40	Tuft	ASRGL1
4.31553e-20	2.79973	0.324	0.057	1.39698e-15	Tuft	AL096865.1
2.66009e-39	2.79815	0.662	0.133	8.61099e-35	Tuft	TLE4
1.14101e-53	2.79513	1	0.415	3.69356e-49	Tuft	SKAP2
1.69653e-25	2.75229	0.471	0.098	5.49184e-21	Tuft	SLC1A4
2.40352e-41	2.72865	0.721	0.154	7.78044e-37	Tuft	CLIC5
1.98156e-24	2.72206	0.397	0.071	6.41449e-20	Tuft	TUBG2
1.55897e-49	2.71554	0.882	0.227	5.04654e-45	Tuft	CNN3
1.32753e-13	2.70688	0.221	0.04	4.29736e-09	Tuft	SSBP2
3.60344e-25	2.69853	0.397	0.069	1.16647e-20	Tuft	OBSCN
1.66061e-39	2.6978	0.706	0.154	5.37556e-35	Tuft	MELTF
2.82187e-21	2.69442	0.382	0.075	9.13467e-17	Tuft	EPHA4
1.01576e-14	2.69402	0.235	0.041	3.28812e-10	Tuft	INPP5B
3.46209e-22	2.69026	0.456	0.104	1.12071e-17	Tuft	GLCCI1
4.22653e-22	2.68828	0.382	0.073	1.36817e-17	Tuft	LINC01843
5.00377e-20	2.66001	0.353	0.068	1.61977e-15	Tuft	PAQR5
3.30925e-43	2.65999	0.809	0.202	1.07124e-38	Tuft	AC005083.1
6.06054e-29	2.65804	0.5	0.095	1.96186e-24	Tuft	FAM110A
3.03181e-42	2.65147	0.853	0.237	9.81426e-38	Tuft	HOXA3
1.69422e-14	2.6435	0.235	0.042	5.48438e-10	Tuft	SAXO2
3.2108e-16	2.63524	0.279	0.052	1.03937e-11	Tuft	SRGAP2
2.24386e-20	2.63316	0.397	0.084	7.2636e-16	Tuft	TFCP2L1
3.76733e-30	2.61616	0.544	0.11	1.21952e-25	Tuft	TRAM2
3.9492e-20	2.6088	0.309	0.051	1.2784e-15	Tuft	BLM
2.87849e-29	2.60624	0.382	0.053	9.31797e-25	Tuft	ST18
1.1106e-33	2.59075	0.721	0.196	3.59513e-29	Tuft	VSNL1
1.95988e-18	2.5895	0.324	0.061	6.34431e-14	Tuft	GPSM3
6.92001e-34	2.58921	0.559	0.103	2.24008e-29	Tuft	ANO7
1.81842e-43	2.57196	0.632	0.101	5.88639e-39	Tuft	ANLN
6.54942e-47	2.57152	0.647	0.096	2.12011e-42	Tuft	TUBB3
1.77112e-33	2.56634	0.647	0.151	5.7333e-29	Tuft	GOLT1A
2.72111e-15	2.55177	0.294	0.062	8.8085e-11	Tuft	LRRC6
1.3715e-35	2.54991	0.75	0.199	4.43967e-31	Tuft	ASMTL
5.81489e-25	2.54135	0.544	0.133	1.88234e-20	Tuft	KCTD1
8.45226e-27	2.5298	0.75	0.297	2.73608e-22	Tuft	PRNP
2.48223e-35	2.52466	0.676	0.151	8.03521e-31	Tuft	LPIN1
2.58432e-11	2.52376	0.221	0.046	8.3657e-07	Tuft	PAQR6
1.23442e-15	2.51134	0.279	0.054	3.99595e-11	Tuft	ABLIM3
4.06886e-36	2.50907	0.706	0.163	1.31713e-31	Tuft	VSIR
5.04105e-43	2.48875	0.824	0.193	1.63184e-38	Tuft	RNF24
1.34307e-23	2.48412	0.456	0.095	4.34764e-19	Tuft	AC009315.1
6.18672e-31	2.48411	0.662	0.165	2.0027e-26	Tuft	PROC
1.35279e-13	2.48177	0.221	0.039	4.37911e-09	Tuft	MX2
2.17016e-15	2.46151	0.294	0.06	7.02503e-11	Tuft	GPR89A
1.05652e-49	2.46052	1	0.454	3.42007e-45	Tuft	PTPN18
1.57591e-37	2.45615	0.809	0.221	5.10139e-33	Tuft	COL27A1
1.14859e-14	2.45163	0.309	0.069	3.71811e-10	Tuft	GNAI1
1.32086e-11	2.44348	0.206	0.039	4.27577e-07	Tuft	DUSP5
1.10348e-26	2.43505	0.632	0.175	3.57208e-22	Tuft	LIMD1
5.06354e-11	2.43439	0.235	0.053	1.63912e-06	Tuft	AIFM3
3.27834e-11	2.4221	0.206	0.041	1.06123e-06	Tuft	DTX3
2.65976e-44	2.41884	0.912	0.3	8.60992e-40	Tuft	SH3BGRL
4.12246e-12	2.40941	0.265	0.061	1.33448e-07	Tuft	SGSM1
2.932e-21	2.40527	0.456	0.104	9.49119e-17	Tuft	ENTPD8
2.59756e-29	2.40197	0.691	0.202	8.40856e-25	Tuft	PTPRJ
7.2674e-27	2.3836	0.559	0.13	2.35253e-22	Tuft	TPST2
5.38031e-47	2.38264	1	0.573	1.74166e-42	Tuft	AZGP1
1.05581e-12	2.37916	0.221	0.041	3.41776e-08	Tuft	FAM167A
3.72047e-31	2.37458	0.75	0.237	1.20435e-26	Tuft	AC004130.2
5.56135e-14	2.37076	0.25	0.048	1.80027e-09	Tuft	GNA14
4.16518e-36	2.36963	0.794	0.216	1.34831e-31	Tuft	MYO15B
4.29542e-11	2.36611	0.265	0.066	1.39047e-06	Tuft	LINC01748
1.77801e-21	2.36277	0.515	0.134	5.75561e-17	Tuft	PCLO
2.53696e-15	2.36066	0.382	0.101	8.21241e-11	Tuft	SHF
1.08537e-15	2.36052	0.338	0.076	3.51345e-11	Tuft	DIXDC1
3.34871e-10	2.3589	0.221	0.051	1.08401e-05	Tuft	RAB3A
1.37486e-21	2.3553	0.426	0.088	4.45057e-17	Tuft	LCK
8.83615e-11	2.35237	0.25	0.06	2.86035e-06	Tuft	SYP
6.07164e-25	2.35218	0.574	0.149	1.96545e-20	Tuft	RPS6KA2
3.61549e-11	2.34796	0.279	0.072	1.17037e-06	Tuft	AC108488.1
2.46483e-14	2.34348	0.353	0.091	7.97891e-10	Tuft	AC012368.1
3.39116e-15	2.3424	0.309	0.065	1.09775e-10	Tuft	CD14
2.06841e-12	2.34038	0.324	0.087	6.69565e-08	Tuft	ACADSB
8.48844e-19	2.3254	0.397	0.088	2.74779e-14	Tuft	BX664615.2
3.96459e-45	2.32139	0.956	0.314	1.28338e-40	Tuft	FBXO32
7.54094e-14	2.31947	0.265	0.053	2.44108e-09	Tuft	CAPN12
4.60725e-16	2.30575	0.382	0.095	1.49141e-11	Tuft	INPP4A
3.69691e-32	2.30005	0.824	0.307	1.19673e-27	Tuft	FURIN
4.12333e-44	2.29702	0.971	0.333	1.33476e-39	Tuft	IFI6
8.31285e-18	2.29662	0.382	0.086	2.69095e-13	Tuft	GPR137B
1.36612e-39	2.29301	0.941	0.414	4.42225e-35	Tuft	CCDC115
1.30288e-18	2.29057	0.397	0.088	4.21757e-14	Tuft	ELL2
9.84282e-47	2.28988	1	0.5	3.18622e-42	Tuft	ANXA13
1.97472e-42	2.27896	0.985	0.599	6.39238e-38	Tuft	EIF1B
3.79542e-15	2.27089	0.368	0.094	1.22862e-10	Tuft	PKIG
6.23297e-15	2.27054	0.294	0.06	2.01767e-10	Tuft	KIF3A
3.95938e-17	2.26944	0.368	0.082	1.28169e-12	Tuft	CAPN3
7.15826e-20	2.25799	0.471	0.117	2.3172e-15	Tuft	KLK6
2.13822e-10	2.25761	0.206	0.043	6.92163e-06	Tuft	KSR1
1.22393e-11	2.24921	0.294	0.076	3.962e-07	Tuft	CCDC28B
6.16068e-18	2.24592	0.353	0.072	1.99427e-13	Tuft	ANXA6
2.41583e-17	2.24558	0.382	0.087	7.82029e-13	Tuft	TLDC2
3.81712e-13	2.24407	0.265	0.055	1.23564e-08	Tuft	USP18
2.55398e-34	2.24394	0.853	0.28	8.26749e-30	Tuft	PTPRN2
1.62138e-15	2.24035	0.368	0.089	5.24858e-11	Tuft	ALMS1
1.41668e-22	2.23492	0.515	0.125	4.58592e-18	Tuft	LIPG
1.85748e-14	2.23489	0.353	0.09	6.01284e-10	Tuft	FIG4
4.54359e-36	2.23384	0.897	0.294	1.47081e-31	Tuft	PRSS23
1.07418e-17	2.22911	0.412	0.098	3.47723e-13	Tuft	ENPP4
8.89456e-25	2.2245	0.588	0.149	2.87926e-20	Tuft	APH1B
4.98705e-11	2.21669	0.265	0.065	1.61436e-06	Tuft	SLC4A8
5.08637e-11	2.21632	0.294	0.08	1.64651e-06	Tuft	WDR54
1.31208e-09	2.21281	0.206	0.046	4.24735e-05	Tuft	Z93241.1
9.22777e-08	2.21209	0.235	0.071	0.00298712	Tuft	AC012236.1
1.58174e-18	2.18367	0.456	0.115	5.12024e-14	Tuft	RASSF10
1.1108e-24	2.18329	0.691	0.231	3.59578e-20	Tuft	C1orf122
1.15122e-28	2.18034	0.706	0.204	3.72662e-24	Tuft	TBC1D2B
3.06408e-41	2.17468	0.971	0.447	9.91872e-37	Tuft	ATP2A3
1.66942e-40	2.1691	0.956	0.403	5.40409e-36	Tuft	IL13RA1
2.23797e-34	2.15989	0.868	0.301	7.24453e-30	Tuft	CSK
1.47027e-42	2.15479	0.985	0.506	4.75942e-38	Tuft	AOC1
2.98655e-16	2.14906	0.353	0.078	9.66777e-12	Tuft	LINC00847
3.90528e-09	2.14887	0.221	0.055	0.000126418	Tuft	LINC02352
3.52803e-22	2.14567	0.544	0.137	1.14206e-17	Tuft	USP28
3.02254e-09	2.14329	0.265	0.074	9.78427e-05	Tuft	SBF2-AS1
5.16199e-31	2.14301	0.838	0.338	1.67099e-26	Tuft	CTSC
2.06832e-07	2.13863	0.294	0.111	0.00669535	Tuft	SOD3
3.7937e-24	2.13735	0.676	0.225	1.22806e-19	Tuft	SEMA5A
3.07073e-24	2.1315	0.647	0.194	9.94027e-20	Tuft	IFT27
2.79994e-10	2.12838	0.25	0.062	9.06368e-06	Tuft	PRR34-AS1
4.68083e-23	2.10689	0.574	0.149	1.51523e-18	Tuft	KIZ
6.57888e-16	2.10477	0.426	0.116	2.12965e-11	Tuft	RAB27A
3.7337e-12	2.0974	0.279	0.065	1.20864e-07	Tuft	PDZK1
4.15902e-12	2.09735	0.324	0.088	1.34632e-07	Tuft	PELI2
4.22072e-09	2.09581	0.324	0.112	0.000136629	Tuft	THOC5
2.70368e-13	2.09212	0.324	0.079	8.75207e-09	Tuft	JSRP1
2.38891e-14	2.08914	0.397	0.108	7.73314e-10	Tuft	STPG4
1.83579e-12	2.08793	0.338	0.092	5.94263e-08	Tuft	LINC00920
2.17575e-17	2.08686	0.5	0.149	7.04312e-13	Tuft	RSAD1
6.02839e-14	2.07696	0.279	0.057	1.95145e-09	Tuft	GMPR
7.07401e-12	2.07291	0.353	0.103	2.28993e-07	Tuft	MBNL3
2.53094e-13	2.0721	0.324	0.079	8.19291e-09	Tuft	TRIM36
3.53754e-25	2.06818	0.706	0.226	1.14514e-20	Tuft	PTPN6
2.06432e-23	2.06648	0.735	0.269	6.6824e-19	Tuft	HLA-DQB1
2.86515e-11	2.06101	0.309	0.084	9.27477e-07	Tuft	AC245407.2
1.50438e-33	2.04332	0.912	0.359	4.86983e-29	Tuft	AIG1
3.76224e-37	2.03808	0.941	0.397	1.21788e-32	Tuft	ZFHX3
1.19884e-07	2.03253	0.265	0.088	0.00388077	Tuft	CCDC92
1.45669e-11	2.0262	0.324	0.09	4.71544e-07	Tuft	PKP1
8.82627e-15	2.0255	0.456	0.142	2.85715e-10	Tuft	RNF14
1.91645e-15	2.02292	0.515	0.174	6.20374e-11	Tuft	LMCD1
1.60104e-35	2.01804	0.941	0.468	5.18274e-31	Tuft	ANXA1
1.61151e-21	2.01724	0.588	0.164	5.21663e-17	Tuft	SLCO3A1
1.47478e-22	2.01712	0.515	0.115	4.774e-18	Tuft	NEURL1
1.41131e-21	2.01393	0.618	0.191	4.56855e-17	Tuft	CPTP
6.14563e-21	2.01295	0.574	0.161	1.9894e-16	Tuft	PLAC8
3.50191e-28	2.00976	0.779	0.251	1.1336e-23	Tuft	KDM4A
5.43304e-14	2.00633	0.382	0.103	1.75873e-09	Tuft	RUNX2
3.6798e-21	2.00194	0.779	0.387	1.19119e-16	Tuft	TPD52L1
8.00636e-07	2.00112	0.235	0.078	0.0259174	Tuft	SOX2
2.39707e-07	1.99865	0.235	0.073	0.00775956	Tuft	RFLNA
2.05114e-22	1.99523	0.647	0.198	6.63974e-18	Tuft	TOR3A
6.24906e-08	1.98931	0.206	0.054	0.00202288	Tuft	AC087284.1
1.32849e-10	1.98662	0.279	0.073	4.30044e-06	Tuft	TNRC6C
7.54798e-13	1.98543	0.353	0.095	2.44336e-08	Tuft	ACACB
2.66007e-29	1.97507	0.838	0.295	8.61091e-25	Tuft	ANKS4B
1.08422e-26	1.97178	0.794	0.269	3.50974e-22	Tuft	SPON2
1.80293e-15	1.97082	0.5	0.162	5.83628e-11	Tuft	RDH5
3.16095e-16	1.96352	0.485	0.145	1.02323e-11	Tuft	AMBRA1
3.97589e-18	1.96219	0.515	0.143	1.28703e-13	Tuft	SELENOM
1.48583e-16	1.96126	0.559	0.194	4.80978e-12	Tuft	AK4
7.79586e-30	1.95765	0.75	0.193	2.5236e-25	Tuft	PROX1
8.05728e-20	1.95526	0.618	0.208	2.60822e-15	Tuft	LHPP
1.77555e-29	1.94986	0.868	0.357	5.74762e-25	Tuft	LIME1
2.39755e-30	1.94647	0.882	0.384	7.76112e-26	Tuft	GNAI2
1.2011e-19	1.94246	0.691	0.282	3.88809e-15	Tuft	OAT
6.31681e-12	1.94016	0.382	0.119	2.04482e-07	Tuft	RCBTB1
8.82766e-08	1.93937	0.221	0.062	0.0028576	Tuft	DGUOK-AS1
1.85959e-27	1.92732	0.853	0.352	6.01966e-23	Tuft	MYO1B
3.28957e-09	1.91096	0.294	0.09	0.000106487	Tuft	MAP1LC3B2
6.74233e-07	1.90985	0.221	0.067	0.0218256	Tuft	IPMK
7.30563e-09	1.9065	0.265	0.075	0.00023649	Tuft	SPTLC3
2.35105e-19	1.90285	0.706	0.293	7.61057e-15	Tuft	CREG2
1.61467e-08	1.90228	0.25	0.071	0.000522686	Tuft	PPARGC1B
6.41351e-09	1.89708	0.324	0.112	0.000207612	Tuft	PPP1R9B
1.42579e-17	1.8921	0.588	0.198	4.61541e-13	Tuft	GANC
2.47268e-08	1.89112	0.324	0.116	0.00080043	Tuft	EMP3
1.11531e-30	1.88516	0.897	0.406	3.61039e-26	Tuft	CDCP1
8.72949e-09	1.88321	0.338	0.12	0.000282582	Tuft	ZNF618
1.49519e-30	1.87527	0.912	0.391	4.84009e-26	Tuft	UCP2
1.08525e-18	1.86457	0.647	0.233	3.51306e-14	Tuft	GADD45A
8.62965e-12	1.86442	0.426	0.147	2.7935e-07	Tuft	TMEM191B
1.3104e-07	1.86107	0.279	0.095	0.0042419	Tuft	AFAP1L2
7.32742e-16	1.85353	0.485	0.145	2.37196e-11	Tuft	TP53INP2
2.44841e-08	1.85097	0.235	0.064	0.000792576	Tuft	LINC02542
8.0695e-06	1.85079	0.206	0.069	0.261218	Tuft	ZNF436-AS1
6.58548e-29	1.84943	0.868	0.34	2.13179e-24	Tuft	FAM102A
1.48794e-13	1.84674	0.485	0.17	4.81662e-09	Tuft	FAM217B
1.00243e-09	1.84582	0.338	0.11	3.24495e-05	Tuft	EPCAM-DT
1.37952e-21	1.83917	0.779	0.381	4.46566e-17	Tuft	CREG1
4.075e-20	1.83748	0.676	0.237	1.31912e-15	Tuft	SLCO4A1
2.09311e-27	1.83522	0.853	0.332	6.77559e-23	Tuft	CMTM8
6.23029e-21	1.83443	0.676	0.218	2.01681e-16	Tuft	SMTN
1.17985e-07	1.82943	0.206	0.055	0.00381928	Tuft	FSD1L
6.84615e-11	1.8286	0.324	0.093	2.21617e-06	Tuft	FKBP1B
8.46329e-12	1.82482	0.382	0.116	2.73965e-07	Tuft	SMOX
3.091e-08	1.81891	0.5	0.272	0.00100059	Tuft	ADIRF
2.8376e-15	1.81716	0.515	0.165	9.1856e-11	Tuft	ZNF710
2.9464e-09	1.81687	0.353	0.123	9.53778e-05	Tuft	TMEM182
2.06003e-41	1.80994	1	0.64	6.66851e-37	Tuft	EID1
2.61939e-24	1.80816	0.824	0.358	8.47923e-20	Tuft	HIP1R
3.66084e-24	1.79969	0.853	0.395	1.18505e-19	Tuft	KLK11
1.37193e-12	1.79376	0.441	0.143	4.44106e-08	Tuft	PNMA1
3.42475e-23	1.79014	0.765	0.268	1.10862e-18	Tuft	CDC25B
2.65764e-07	1.78908	0.221	0.064	0.00860304	Tuft	CBX2
2.42355e-29	1.78072	0.794	0.218	7.84528e-25	Tuft	AC007906.2
4.43115e-07	1.77871	0.221	0.066	0.0143441	Tuft	TCP11L1
1.51669e-09	1.77074	0.338	0.111	4.90968e-05	Tuft	HIST2H2BE
1.78809e-11	1.77037	0.397	0.127	5.78823e-07	Tuft	UNC5B
5.49636e-12	1.76855	0.338	0.091	1.77923e-07	Tuft	GADD45G
5.32553e-14	1.76775	0.529	0.193	1.72393e-09	Tuft	CNTD2
8.029e-07	1.76724	0.206	0.06	0.0259907	Tuft	RGS14
2.613e-08	1.76446	0.397	0.166	0.000845854	Tuft	APOBEC1
2.05475e-13	1.76364	0.544	0.207	6.65143e-09	Tuft	TPM2
1.0168e-11	1.74789	0.426	0.142	3.29148e-07	Tuft	CCDC24
7.51082e-07	1.74519	0.221	0.067	0.0243133	Tuft	CPPED1
3.81569e-18	1.74405	0.5	0.128	1.23518e-13	Tuft	GINS2
1.0829e-05	1.74296	0.206	0.07	0.350545	Tuft	AK9
7.38926e-06	1.73928	0.279	0.115	0.239198	Tuft	HOXD8
2.61069e-11	1.73896	0.265	0.06	8.45106e-07	Tuft	RIMBP2
1.56329e-11	1.73752	0.382	0.117	5.06053e-07	Tuft	FGFR4
1.03449e-10	1.73659	0.485	0.207	3.34876e-06	Tuft	HCCS
4.18855e-42	1.73387	1	0.687	1.35588e-37	Tuft	RTN4
4.08955e-09	1.73351	0.397	0.149	0.000132383	Tuft	DUSP2
2.96082e-05	1.72952	0.221	0.083	0.958446	Tuft	TMEM38A
5.4562e-13	1.72795	0.485	0.17	1.76623e-08	Tuft	HAGHL
5.77328e-06	1.72494	0.265	0.101	0.186887	Tuft	PRR26
5.61217e-11	1.72341	0.441	0.158	1.81671e-06	Tuft	ST3GAL4
5.6815e-08	1.72116	0.309	0.108	0.00183916	Tuft	TSGA10
1.29416e-06	1.72036	0.235	0.077	0.0418933	Tuft	HSPA4L
1.48641e-19	1.71862	0.75	0.345	4.81166e-15	Tuft	PRXL2A
2.10671e-15	1.71722	0.632	0.261	6.81963e-11	Tuft	QDPR
1.35902e-28	1.71281	0.926	0.527	4.3993e-24	Tuft	ORMDL1
2.8237e-12	1.71025	0.485	0.178	9.1406e-08	Tuft	NFATC3
3.10391e-20	1.70982	0.75	0.309	1.00477e-15	Tuft	CAMK2D
1.14396e-07	1.70857	0.324	0.119	0.00370311	Tuft	PTPN7
2.06217e-06	1.70811	0.221	0.072	0.0667545	Tuft	KIAA1257
5.5746e-09	1.706	0.353	0.124	0.000180456	Tuft	SLC39A13
2.18996e-08	1.70301	0.294	0.093	0.000708911	Tuft	CPEB4
7.28989e-10	1.70114	0.426	0.166	2.35981e-05	Tuft	WDR25
4.40386e-10	1.69886	0.368	0.121	1.42557e-05	Tuft	SOX13
2.7936e-16	1.69861	0.647	0.246	9.04317e-12	Tuft	LINC00511
7.5611e-11	1.69766	0.397	0.13	2.4476e-06	Tuft	IQSEC1
2.98422e-12	1.69145	0.544	0.227	9.66021e-08	Tuft	PAM
1.65496e-11	1.69061	0.471	0.174	5.35727e-07	Tuft	FOXP2
1.71542e-34	1.68902	0.971	0.565	5.553e-30	Tuft	VAMP2
3.39841e-15	1.6845	0.515	0.155	1.1001e-10	Tuft	SMOC1
1.80678e-13	1.68295	0.574	0.238	5.84873e-09	Tuft	HMCES
1.73382e-08	1.67974	0.324	0.112	0.000561255	Tuft	CBX8
6.55144e-14	1.6776	0.529	0.188	2.12077e-09	Tuft	TMEM65
4.70995e-27	1.67134	0.912	0.484	1.52466e-22	Tuft	IMP4
1.88636e-17	1.66634	0.706	0.301	6.10633e-13	Tuft	PMM1
5.00746e-05	1.66487	0.206	0.078	1	Tuft	ZNF747
1.29406e-11	1.66316	0.471	0.172	4.189e-07	Tuft	ATP2B4
2.37079e-10	1.6605	0.382	0.127	7.67449e-06	Tuft	ANKRD54
4.88737e-09	1.6551	0.338	0.113	0.000158209	Tuft	HOXD-AS2
6.14579e-29	1.65509	0.941	0.45	1.98945e-24	Tuft	SNX9
2.36703e-12	1.64517	0.5	0.183	7.66233e-08	Tuft	ZMIZ1
2.01514e-10	1.64485	0.456	0.18	6.52322e-06	Tuft	FAM126B
2.7818e-12	1.64209	0.5	0.188	9.00495e-08	Tuft	PKN1
4.73068e-18	1.6377	0.735	0.33	1.53137e-13	Tuft	SLC25A13
9.19479e-16	1.63399	0.603	0.212	2.97644e-11	Tuft	MTA3
1.13718e-09	1.63289	0.368	0.124	3.68116e-05	Tuft	TNFRSF14-AS1
1.87084e-20	1.62967	0.765	0.296	6.05609e-16	Tuft	CEACAM1
1.70297e-05	1.62743	0.206	0.071	0.551268	Tuft	SMAP2
2.4769e-16	1.62672	0.676	0.27	8.01799e-12	Tuft	KLHDC10
3.66506e-07	1.61921	0.294	0.105	0.0118642	Tuft	RASL11A
8.22808e-17	1.61906	0.691	0.288	2.66351e-12	Tuft	SLC25A4
3.63723e-11	1.61846	0.471	0.178	1.17741e-06	Tuft	RGS3
7.27871e-08	1.61753	0.309	0.106	0.00235619	Tuft	ILDR1
8.82918e-12	1.60775	0.456	0.158	2.85809e-07	Tuft	GALNT11
3.38306e-25	1.60696	0.912	0.558	1.09513e-20	Tuft	PHF20L1
2.673e-28	1.60146	0.956	0.559	8.65278e-24	Tuft	IVNS1ABP
7.03532e-05	1.5969	0.206	0.078	1	Tuft	CENPQ
1.7229e-07	1.59667	0.309	0.111	0.00557721	Tuft	PDCD4-AS1
1.39596e-09	1.5904	0.426	0.163	4.51888e-05	Tuft	PAQR4
2.47949e-10	1.58986	0.456	0.172	8.02636e-06	Tuft	AJUBA
1.8753e-10	1.58968	0.485	0.2	6.07054e-06	Tuft	AACS
1.05247e-07	1.5871	0.397	0.171	0.00340696	Tuft	FMNL2
2.74283e-15	1.58707	0.647	0.245	8.8788e-11	Tuft	YPEL3
1.41955e-27	1.58635	0.897	0.555	4.59524e-23	Tuft	NUDT14
1.2623e-06	1.58332	0.309	0.123	0.0408618	Tuft	ORAI3
1.96461e-22	1.58268	0.868	0.418	6.35966e-18	Tuft	IFT172
2.34716e-21	1.58257	0.824	0.376	7.59799e-17	Tuft	KIF21A
4.59081e-18	1.58095	0.735	0.286	1.48609e-13	Tuft	CLRN3
1.16637e-05	1.57988	0.25	0.095	0.377565	Tuft	DUSP14
9.36149e-05	1.57898	0.235	0.097	1	Tuft	KANSL1L
1.04159e-23	1.577	0.882	0.43	3.37172e-19	Tuft	RAB20
7.04234e-11	1.57569	0.471	0.177	2.27968e-06	Tuft	CAMTA2
2.21581e-18	1.57294	0.779	0.347	7.17279e-14	Tuft	CHDH
2.80507e-07	1.57094	0.265	0.086	0.0090803	Tuft	HES2
2.40493e-05	1.56945	0.25	0.1	0.7785	Tuft	ZSCAN16-AS1
7.03807e-11	1.56887	0.5	0.199	2.27829e-06	Tuft	SCRN1
1.10805e-22	1.56645	0.868	0.414	3.58688e-18	Tuft	TPBG
6.20879e-06	1.56589	0.279	0.11	0.200985	Tuft	LRWD1
1.56855e-23	1.56567	0.912	0.47	5.07755e-19	Tuft	MSI2
1.63178e-07	1.56457	0.294	0.101	0.00528222	Tuft	PITPNM3
8.18113e-09	1.56203	0.368	0.132	0.000264831	Tuft	KREMEN1
0.000123052	1.55963	0.221	0.089	1	Tuft	HOXD1
6.97637e-09	1.55778	0.426	0.172	0.000225832	Tuft	PAPSS2
2.03837e-12	1.55447	0.515	0.185	6.5984e-08	Tuft	LINC00926
1.17373e-06	1.55132	0.338	0.144	0.0379949	Tuft	ZBTB48
3.53703e-05	1.54739	0.235	0.092	1	Tuft	STOML1
2.8803e-08	1.5452	0.338	0.119	0.000932383	Tuft	FAAH2
1.01046e-08	1.54357	0.382	0.141	0.000327097	Tuft	AL109613.1
5.28444e-07	1.54201	0.324	0.129	0.0171062	Tuft	LINC02313
2.12516e-05	1.54097	0.25	0.098	0.687935	Tuft	GAL3ST1
1.04236e-23	1.5406	0.882	0.451	3.37424e-19	Tuft	RFK
1.91647e-06	1.53987	0.338	0.145	0.0620379	Tuft	KITLG
7.91974e-05	1.53269	0.221	0.088	1	Tuft	DSG3
8.11381e-09	1.53204	0.456	0.199	0.000262652	Tuft	SLC35A5
3.74315e-07	1.52442	0.324	0.123	0.012117	Tuft	ZNF264
1.73929e-07	1.5229	0.309	0.109	0.00563026	Tuft	SDC3
2.2643e-07	1.52271	0.324	0.119	0.00732975	Tuft	ALG1L
1.34856e-13	1.52209	0.647	0.292	4.36542e-09	Tuft	C8orf82
2.9587e-23	1.52175	0.912	0.451	9.57762e-19	Tuft	CCDC14
1.13189e-07	1.5207	0.353	0.136	0.00366405	Tuft	HEIH
1.40587e-07	1.52024	0.368	0.149	0.00455094	Tuft	EXOC6
6.87645e-11	1.51773	0.588	0.281	2.22598e-06	Tuft	AKIRIN1
2.21153e-06	1.51753	0.279	0.105	0.0715894	Tuft	SUPT3H
0.000115762	1.51658	0.235	0.1	1	Tuft	TATDN3
1.47571e-18	1.51341	0.809	0.424	4.77701e-14	Tuft	AK1
2.82143e-10	1.51302	0.544	0.255	9.13324e-06	Tuft	ARHGEF2
1.08961e-05	1.51245	0.265	0.104	0.352717	Tuft	SLC25A51
1.08508e-05	1.5103	0.235	0.085	0.351252	Tuft	STMN3
6.32864e-12	1.5087	0.574	0.251	2.04865e-07	Tuft	TTC32
3.01241e-11	1.50761	0.559	0.238	9.75149e-07	Tuft	SNRNP27
1.71709e-23	1.50663	0.897	0.474	5.5584e-19	Tuft	ATP6V0D1
4.6486e-06	1.50617	0.265	0.099	0.15048	Tuft	ANKRD40CL
6.77133e-07	1.50426	0.338	0.138	0.0219195	Tuft	RHOU
8.67364e-13	1.50057	0.618	0.273	2.80774e-08	Tuft	TM9SF1
